# Supplementary material for: Sterically constrained tricyclic phosphine: redox behaviour, reductive and oxidative cleavage of P–C bonds, generation of a dilithium phosphaindole as a promising synthon in phosphine chemistry
Source: Chem Sci. 2021 Jan 18;12(10):3460–74. doi: 10.1039/d0sc06155g (PMC8179454; doi:10.1039/d0sc06155g)
Supplement: SC-012-D0SC06155G-s002 [file SC-012-D0SC06155G-s002.cif]

# Electronic Supplementary Material (ESI) for Chemical Science.
# This journal is © The Royal Society of Chemistry 2021

####################################################################### 
# 
# This file contains crystal structure data downloaded from the 
# Cambridge Structural Database (CSD) hosted by the Cambridge 
# Crystallographic Data Centre (CCDC).
# 
# Full information about CCDC data access policies and citation 
# guidelines are available at http://www.ccdc.cam.ac.uk/access/V1 
# 
# Audit and citation data items may have been added by the CCDC. 
# Please retain this information to preserve the provenance of 
# this file and to allow appropriate attribution of the data. 
# 
#######################################################################

data_sad_a
_database_code_depnum_ccdc_archive 'CCDC 2014280'
loop_
_audit_author_name
_audit_author_address
'Werner Uhl'
;Westfaelische Wilhelms Universitaet Muenster
Germany
;
_audit_update_record             
;
2020-07-06 deposited with the CCDC.	2021-01-18 downloaded from the CCDC.
;

_audit_creation_method           SHELXL-2018/3
_shelx_SHELXL_version_number     2018/3
_chemical_name_systematic        ?
_chemical_name_common            ?
_chemical_melting_point          ?
_chemical_formula_moiety         ?
_chemical_formula_sum            'C74 H86 Li4 O2 P2 Si4'
_chemical_formula_weight         1209.48

loop_
_atom_type_symbol
_atom_type_description
_atom_type_scat_dispersion_real
_atom_type_scat_dispersion_imag
_atom_type_scat_source
C C 0.0033 0.0016 'International Tables Vol C Tables 4.2.6.8 and 6.1.1.4'
H H 0.0000 0.0000 'International Tables Vol C Tables 4.2.6.8 and 6.1.1.4'
Li Li -0.0003 0.0001 'International Tables Vol C Tables 4.2.6.8 and 6.1.1.4'
P P 0.1023 0.0942 'International Tables Vol C Tables 4.2.6.8 and 6.1.1.4'
Si Si 0.0817 0.0704 'International Tables Vol C Tables 4.2.6.8 and 6.1.1.4'
O O 0.0106 0.0060 'International Tables Vol C Tables 4.2.6.8 and 6.1.1.4'

_space_group_crystal_system      triclinic
_space_group_IT_number           2
_space_group_name_H-M_alt        'P -1'
_space_group_name_Hall           '-P 1'

_shelx_space_group_comment       
;
The symmetry employed for this shelxl refinement is uniquely defined
by the following loop, which should always be used as a source of
symmetry information in preference to the above space-group names.
They are only intended as comments.
;

loop_
_space_group_symop_operation_xyz
'x, y, z'
'-x, -y, -z'

_cell_length_a                   11.4716(4)
_cell_length_b                   12.6646(5)
_cell_length_c                   12.7092(5)
_cell_angle_alpha                85.9440(10)
_cell_angle_beta                 86.3460(10)
_cell_angle_gamma                68.4460(10)
_cell_volume                     1711.60(11)
_cell_formula_units_Z            1
_cell_measurement_temperature    100(2)
_cell_measurement_reflns_used    9989
_cell_measurement_theta_min      2.42
_cell_measurement_theta_max      30.05
_exptl_crystal_description       block
_exptl_crystal_colour            yellow
_exptl_crystal_density_meas      ?
_exptl_crystal_density_method    ?
_exptl_crystal_density_diffrn    1.173
_exptl_crystal_F_000             644
_exptl_transmission_factor_min   ?
_exptl_transmission_factor_max   ?
_exptl_crystal_size_max          0.161
_exptl_crystal_size_mid          0.158
_exptl_crystal_size_min          0.052
_exptl_absorpt_coefficient_mu    0.178
_shelx_estimated_absorpt_T_min   0.972
_shelx_estimated_absorpt_T_max   0.991
_exptl_absorpt_correction_type   empirical
_exptl_absorpt_correction_T_min  0.6591
_exptl_absorpt_correction_T_max  0.7460
_exptl_absorpt_process_details   SADABS
_exptl_absorpt_special_details   ?
_diffrn_ambient_temperature      100(2)
_diffrn_radiation_wavelength     0.71073
_diffrn_radiation_type           MoK\a
_diffrn_source                   microsource
_diffrn_measurement_device_type  'CCD area detector'
_diffrn_measurement_method       'omega scans'
_diffrn_detector_area_resol_mean ?
_diffrn_reflns_number            25478
_diffrn_reflns_av_unetI/netI     0.0554
_diffrn_reflns_av_R_equivalents  0.0380
_diffrn_reflns_limit_h_min       -16
_diffrn_reflns_limit_h_max       16
_diffrn_reflns_limit_k_min       -17
_diffrn_reflns_limit_k_max       17
_diffrn_reflns_limit_l_min       -17
_diffrn_reflns_limit_l_max       17
_diffrn_reflns_theta_min         2.058
_diffrn_reflns_theta_max         30.055
_diffrn_reflns_theta_full        25.242
_diffrn_measured_fraction_theta_max 0.986
_diffrn_measured_fraction_theta_full 0.985
_diffrn_reflns_Laue_measured_fraction_max 0.986
_diffrn_reflns_Laue_measured_fraction_full 0.985
_diffrn_reflns_point_group_measured_fraction_max 0.986
_diffrn_reflns_point_group_measured_fraction_full 0.985
_reflns_number_total             9883
_reflns_number_gt                7636
_reflns_threshold_expression     'I > 2\s(I)'
_reflns_Friedel_coverage         0.000
_reflns_Friedel_fraction_max     .
_reflns_Friedel_fraction_full    .

_reflns_special_details          
;
 Reflections were merged by SHELXL according to the crystal
 class for the calculation of statistics and refinement.
 
 _reflns_Friedel_fraction is defined as the number of unique
 Friedel pairs measured divided by the number that would be
 possible theoretically, ignoring centric projections and
 systematic absences.
;

_computing_data_collection       'Bruker SMART'
_computing_cell_refinement       'Bruker SAINT+'
_computing_data_reduction        'Bruker SHELXTL'
_computing_structure_solution    'SHELXS-2013 (Sheldrick, 2013)'
_computing_structure_refinement  'SHELXL-2013 (Sheldrick, 2013)'
_computing_molecular_graphics    'Bruker SHELXTL'
_computing_publication_material  'Bruker SHELXTL'
_refine_special_details          ?
_refine_ls_structure_factor_coef Fsqd
_refine_ls_matrix_type           full
_refine_ls_weighting_scheme      calc
_refine_ls_weighting_details     
'w=1/[\s^2^(Fo^2^)+(0.0643P)^2^+1.2771P] where P=(Fo^2^+2Fc^2^)/3'
_atom_sites_solution_primary     ?
_atom_sites_solution_secondary   ?
_atom_sites_solution_hydrogens   geom
_refine_ls_hydrogen_treatment    constr
_refine_ls_extinction_method     none
_refine_ls_extinction_coef       .
_refine_ls_number_reflns         9883
_refine_ls_number_parameters     393
_refine_ls_number_restraints     0
_refine_ls_R_factor_all          0.0800
_refine_ls_R_factor_gt           0.0579
_refine_ls_wR_factor_ref         0.1479
_refine_ls_wR_factor_gt          0.1392
_refine_ls_goodness_of_fit_ref   1.074
_refine_ls_restrained_S_all      1.074
_refine_ls_shift/su_max          0.001
_refine_ls_shift/su_mean         0.000

loop_
_atom_site_label
_atom_site_type_symbol
_atom_site_fract_x
_atom_site_fract_y
_atom_site_fract_z
_atom_site_U_iso_or_equiv
_atom_site_adp_type
_atom_site_occupancy
_atom_site_site_symmetry_order
_atom_site_calc_flag
_atom_site_refinement_flags_posn
_atom_site_refinement_flags_adp
_atom_site_refinement_flags_occupancy
_atom_site_disorder_assembly
_atom_site_disorder_group
P1 P 0.60917(4) 0.41189(4) 0.86157(3) 0.01283(10) Uani 1 1 d . . . . .
C1 C 0.58015(16) 0.56031(15) 0.85942(13) 0.0124(3) Uani 1 1 d . . . . .
C2 C 0.68702(17) 0.57897(16) 0.89457(13) 0.0149(3) Uani 1 1 d . . . . .
C3 C 0.68796(18) 0.69017(17) 0.89599(15) 0.0190(4) Uani 1 1 d . . . . .
H3 H 0.758501 0.702295 0.920157 0.023 Uiso 1 1 calc R U . . .
C4 C 0.58552(19) 0.78022(17) 0.86196(15) 0.0206(4) Uani 1 1 d . . . . .
H4 H 0.585610 0.855207 0.861905 0.025 Uiso 1 1 calc R U . . .
C5 C 0.48030(18) 0.76288(16) 0.82713(15) 0.0185(4) Uani 1 1 d . . . . .
H5 H 0.410832 0.826954 0.803778 0.022 Uiso 1 1 calc R U . . .
C6 C 0.47429(17) 0.65549(15) 0.82564(13) 0.0137(3) Uani 1 1 d . . . . .
C7 C 0.35960(17) 0.64614(15) 0.78656(13) 0.0149(3) Uani 1 1 d . . . . .
H7 H 0.285066 0.718810 0.784596 0.018 Uiso 1 1 calc R U . . .
C8 C 0.33213(16) 0.55095(15) 0.78442(13) 0.0144(3) Uani 1 1 d . . . . .
C9 C 0.78710(17) 0.47558(16) 0.92170(13) 0.0155(3) Uani 1 1 d . . . . .
H9 H 0.871059 0.473452 0.941175 0.019 Uiso 1 1 calc R U . . .
C10 C 0.76252(16) 0.37779(16) 0.90974(13) 0.0149(3) Uani 1 1 d . . . . .
Si1 Si 0.18331(5) 0.56913(4) 0.72374(4) 0.01476(12) Uani 1 1 d . . . . .
C11 C 0.08236(19) 0.72133(18) 0.69044(16) 0.0239(4) Uani 1 1 d . . . . .
H11A H 0.067935 0.765556 0.753433 0.036 Uiso 1 1 calc R U . . .
H11B H 0.001778 0.724629 0.665880 0.036 Uiso 1 1 calc R U . . .
H11C H 0.124823 0.753056 0.634682 0.036 Uiso 1 1 calc R U . . .
C12 C 0.0882(2) 0.5010(2) 0.80883(16) 0.0259(4) Uani 1 1 d . . . . .
H12A H 0.138801 0.420779 0.823977 0.039 Uiso 1 1 calc R U . . .
H12B H 0.013529 0.506875 0.771836 0.039 Uiso 1 1 calc R U . . .
H12C H 0.062556 0.539891 0.875186 0.039 Uiso 1 1 calc R U . . .
C13 C 0.22348(17) 0.49538(15) 0.59490(14) 0.0148(3) Uani 1 1 d . . . . .
C14 C 0.32389(18) 0.50174(17) 0.52949(15) 0.0193(4) Uani 1 1 d . . . . .
H14 H 0.375590 0.538332 0.553279 0.023 Uiso 1 1 calc R U . . .
C15 C 0.34987(19) 0.45587(18) 0.43063(15) 0.0220(4) Uani 1 1 d . . . . .
H15 H 0.417869 0.462271 0.387395 0.026 Uiso 1 1 calc R U . . .
C16 C 0.27635(19) 0.40068(17) 0.39510(15) 0.0217(4) Uani 1 1 d . . . . .
H16 H 0.293828 0.369021 0.327693 0.026 Uiso 1 1 calc R U . . .
C17 C 0.17762(19) 0.39229(19) 0.45869(16) 0.0239(4) Uani 1 1 d . . . . .
H17 H 0.127231 0.354323 0.435042 0.029 Uiso 1 1 calc R U . . .
C18 C 0.15157(18) 0.43908(17) 0.55710(15) 0.0203(4) Uani 1 1 d . . . . .
H18 H 0.083165 0.432603 0.599705 0.024 Uiso 1 1 calc R U . . .
Si2 Si 0.88278(5) 0.23211(4) 0.92043(4) 0.01544(12) Uani 1 1 d . . . . .
C21 C 0.8127(2) 0.12955(18) 0.98140(17) 0.0251(4) Uani 1 1 d . . . . .
H21A H 0.785150 0.148419 1.054569 0.038 Uiso 1 1 calc R U . . .
H21B H 0.875594 0.052268 0.980244 0.038 Uiso 1 1 calc R U . . .
H21C H 0.740615 0.134083 0.941409 0.038 Uiso 1 1 calc R U . . .
C22 C 1.01543(19) 0.23124(19) 0.99952(16) 0.0236(4) Uani 1 1 d . . . . .
H22A H 1.049787 0.286879 0.967518 0.035 Uiso 1 1 calc R U . . .
H22B H 1.081195 0.155314 1.000492 0.035 Uiso 1 1 calc R U . . .
H22C H 0.984719 0.251061 1.071925 0.035 Uiso 1 1 calc R U . . .
C23 C 0.94578(17) 0.18986(16) 0.78365(14) 0.0171(4) Uani 1 1 d . . . . .
C24 C 1.01703(19) 0.07678(18) 0.76174(16) 0.0237(4) Uani 1 1 d . . . . .
H24 H 1.034860 0.020075 0.817746 0.028 Uiso 1 1 calc R U . . .
C25 C 1.0622(2) 0.04562(19) 0.66008(17) 0.0273(5) Uani 1 1 d . . . . .
H25 H 1.110651 -0.031564 0.647293 0.033 Uiso 1 1 calc R U . . .
C26 C 1.0367(2) 0.12692(19) 0.57749(16) 0.0261(4) Uani 1 1 d . . . . .
H26 H 1.066286 0.105638 0.507717 0.031 Uiso 1 1 calc R U . . .
C27 C 0.9677(2) 0.23964(19) 0.59708(15) 0.0241(4) Uani 1 1 d . . . . .
H27 H 0.951100 0.295919 0.540736 0.029 Uiso 1 1 calc R U . . .
C28 C 0.92275(19) 0.27056(17) 0.69873(15) 0.0199(4) Uani 1 1 d . . . . .
H28 H 0.875373 0.348101 0.710956 0.024 Uiso 1 1 calc R U . . .
Li1 Li 0.4446(3) 0.3782(3) 0.7686(3) 0.0250(7) Uani 1 1 d . . . . .
Li2 Li 0.3717(3) 0.5237(3) 0.9512(3) 0.0217(7) Uani 1 1 d . . . . .
O1 O 0.42449(16) 0.23793(13) 0.77187(12) 0.0295(3) Uani 1 1 d . . . . .
C31 C 0.4672(2) 0.1576(2) 0.86127(18) 0.0324(5) Uani 1 1 d . . . . .
H31A H 0.466537 0.197547 0.925659 0.039 Uiso 1 1 calc R U . . .
H31B H 0.553231 0.102796 0.846949 0.039 Uiso 1 1 calc R U . . .
C32 C 0.3748(3) 0.0983(2) 0.8737(2) 0.0407(6) Uani 1 1 d . . . . .
H32A H 0.295731 0.145153 0.910163 0.049 Uiso 1 1 calc R U . . .
H32B H 0.410231 0.023455 0.912189 0.049 Uiso 1 1 calc R U . . .
C33 C 0.3555(3) 0.0858(3) 0.7582(3) 0.0586(9) Uani 1 1 d . . . . .
H33A H 0.423274 0.018671 0.729808 0.070 Uiso 1 1 calc R U . . .
H33B H 0.273754 0.078152 0.749936 0.070 Uiso 1 1 calc R U . . .
C34 C 0.3588(3) 0.1937(2) 0.7033(2) 0.0356(6) Uani 1 1 d . . . . .
H34A H 0.403617 0.178137 0.633653 0.043 Uiso 1 1 calc R U . . .
H34B H 0.272591 0.248957 0.692760 0.043 Uiso 1 1 calc R U . . .
C41 C 0.6386(3) 0.2210(3) 0.5137(3) 0.0620(9) Uani 1 1 d . . . . .
H41A H 0.561543 0.272389 0.547788 0.093 Uiso 1 1 calc R U . . .
H41B H 0.624666 0.217040 0.439079 0.093 Uiso 1 1 calc R U . . .
H41C H 0.706410 0.249673 0.519486 0.093 Uiso 1 1 calc R U . . .
C42 C 0.6739(2) 0.1052(2) 0.5668(2) 0.0372(6) Uani 1 1 d . . . . .
C43 C 0.7375(2) 0.0791(2) 0.6583(2) 0.0393(6) Uani 1 1 d . . . . .
H43 H 0.759722 0.135262 0.688524 0.047 Uiso 1 1 calc R U . . .
C44 C 0.7703(2) -0.0302(2) 0.7083(2) 0.0378(6) Uani 1 1 d . . . . .
H44 H 0.815662 -0.047913 0.771179 0.045 Uiso 1 1 calc R U . . .
C45 C 0.7368(2) -0.1111(2) 0.6660(2) 0.0369(6) Uani 1 1 d . . . . .
H45 H 0.758307 -0.184812 0.699464 0.044 Uiso 1 1 calc R U . . .
C46 C 0.6716(3) -0.0844(2) 0.5746(2) 0.0440(6) Uani 1 1 d . . . . .
H46 H 0.646841 -0.139476 0.545243 0.053 Uiso 1 1 calc R U . . .
C47 C 0.6424(3) 0.0220(2) 0.5256(2) 0.0429(6) Uani 1 1 d . . . . .
H47 H 0.599261 0.038619 0.461505 0.051 Uiso 1 1 calc R U . . .

loop_
_atom_site_aniso_label
_atom_site_aniso_U_11
_atom_site_aniso_U_22
_atom_site_aniso_U_33
_atom_site_aniso_U_23
_atom_site_aniso_U_13
_atom_site_aniso_U_12
P1 0.0131(2) 0.0125(2) 0.0131(2) -0.00108(15) -0.00038(15) -0.00484(18)
C1 0.0156(8) 0.0139(8) 0.0090(7) -0.0018(6) 0.0015(6) -0.0068(7)
C2 0.0154(8) 0.0193(9) 0.0113(8) -0.0017(6) 0.0008(6) -0.0080(7)
C3 0.0193(9) 0.0220(10) 0.0199(9) -0.0058(7) 0.0015(7) -0.0120(8)
C4 0.0263(10) 0.0162(9) 0.0226(10) -0.0044(7) 0.0020(7) -0.0115(8)
C5 0.0210(9) 0.0156(9) 0.0190(9) -0.0006(7) -0.0002(7) -0.0068(8)
C6 0.0169(8) 0.0138(8) 0.0112(8) -0.0013(6) 0.0012(6) -0.0068(7)
C7 0.0155(8) 0.0149(9) 0.0130(8) -0.0004(6) -0.0010(6) -0.0040(7)
C8 0.0140(8) 0.0180(9) 0.0113(8) -0.0012(6) -0.0010(6) -0.0058(7)
C9 0.0140(8) 0.0222(9) 0.0113(8) -0.0027(6) -0.0002(6) -0.0076(7)
C10 0.0134(8) 0.0180(9) 0.0117(8) -0.0015(6) 0.0011(6) -0.0038(7)
Si1 0.0135(2) 0.0182(3) 0.0127(2) -0.00248(18) -0.00120(17) -0.0055(2)
C11 0.0223(10) 0.0216(10) 0.0227(10) -0.0065(8) -0.0061(7) 0.0000(8)
C12 0.0261(10) 0.0413(13) 0.0184(9) -0.0070(8) 0.0039(7) -0.0216(10)
C13 0.0150(8) 0.0137(8) 0.0145(8) 0.0005(6) -0.0023(6) -0.0035(7)
C14 0.0206(9) 0.0212(10) 0.0180(9) -0.0017(7) -0.0003(7) -0.0099(8)
C15 0.0245(10) 0.0268(11) 0.0162(9) -0.0019(7) 0.0044(7) -0.0119(9)
C16 0.0270(10) 0.0237(10) 0.0143(9) -0.0046(7) 0.0011(7) -0.0087(9)
C17 0.0234(10) 0.0299(11) 0.0232(10) -0.0088(8) -0.0008(7) -0.0142(9)
C18 0.0182(9) 0.0265(10) 0.0194(9) -0.0059(7) 0.0011(7) -0.0111(8)
Si2 0.0134(2) 0.0171(3) 0.0132(2) -0.00030(18) -0.00064(17) -0.0027(2)
C21 0.0243(10) 0.0215(10) 0.0263(10) 0.0037(8) 0.0014(8) -0.0059(9)
C22 0.0199(10) 0.0266(11) 0.0199(9) -0.0047(8) -0.0045(7) -0.0022(9)
C23 0.0155(8) 0.0202(9) 0.0151(8) -0.0030(7) -0.0007(6) -0.0053(8)
C24 0.0237(10) 0.0212(10) 0.0201(10) -0.0013(7) -0.0014(7) -0.0010(8)
C25 0.0265(11) 0.0250(11) 0.0242(10) -0.0081(8) 0.0019(8) -0.0012(9)
C26 0.0253(10) 0.0347(12) 0.0182(10) -0.0083(8) 0.0044(7) -0.0105(10)
C27 0.0297(11) 0.0302(11) 0.0155(9) 0.0001(7) 0.0007(7) -0.0150(9)
C28 0.0211(9) 0.0200(10) 0.0185(9) -0.0018(7) 0.0003(7) -0.0073(8)
Li1 0.0219(17) 0.0211(18) 0.034(2) -0.0058(14) -0.0054(14) -0.0087(15)
Li2 0.0210(16) 0.0292(19) 0.0149(15) -0.0019(13) 0.0006(12) -0.0092(15)
O1 0.0410(9) 0.0225(8) 0.0307(8) -0.0028(6) -0.0080(7) -0.0171(7)
C31 0.0425(14) 0.0330(13) 0.0231(11) -0.0004(9) -0.0031(9) -0.0151(11)
C32 0.0419(15) 0.0305(13) 0.0500(16) -0.0016(11) 0.0144(12) -0.0163(12)
C33 0.075(2) 0.0499(18) 0.072(2) 0.0084(15) -0.0279(17) -0.0457(18)
C34 0.0441(14) 0.0278(12) 0.0420(14) -0.0007(10) -0.0188(11) -0.0188(11)
C41 0.0432(17) 0.0425(18) 0.089(3) 0.0248(16) 0.0040(16) -0.0080(15)
C42 0.0267(12) 0.0351(14) 0.0462(15) 0.0043(11) 0.0003(10) -0.0082(11)
C43 0.0357(14) 0.0439(15) 0.0437(15) -0.0020(11) -0.0057(11) -0.0201(12)
C44 0.0338(13) 0.0431(15) 0.0340(13) -0.0051(10) -0.0020(10) -0.0105(12)
C45 0.0308(12) 0.0283(13) 0.0473(15) -0.0013(10) 0.0112(10) -0.0079(11)
C46 0.0398(15) 0.0420(16) 0.0543(17) -0.0160(12) -0.0024(12) -0.0174(13)
C47 0.0394(14) 0.0457(16) 0.0407(15) -0.0090(12) -0.0075(11) -0.0100(13)

_geom_special_details            
;
 All esds (except the esd in the dihedral angle between two l.s. planes)
 are estimated using the full covariance matrix.  The cell esds are taken
 into account individually in the estimation of esds in distances, angles
 and torsion angles; correlations between esds in cell parameters are only
 used when they are defined by crystal symmetry.  An approximate (isotropic)
 treatment of cell esds is used for estimating esds involving l.s. planes.
;

loop_
_geom_bond_atom_site_label_1
_geom_bond_atom_site_label_2
_geom_bond_distance
_geom_bond_site_symmetry_2
_geom_bond_publ_flag
P1 C1 1.7829(18) . ?
P1 C10 1.7882(18) . ?
P1 Li1 2.468(3) . ?
P1 Li2 2.616(3) 2_667 ?
P1 Li2 2.779(3) . ?
C1 C6 1.425(3) . ?
C1 C2 1.434(2) . ?
C1 Li2 2.570(4) 2_667 ?
C1 Li2 2.771(4) . ?
C2 C3 1.414(3) . ?
C2 C9 1.426(3) . ?
C2 Li2 2.470(4) 2_667 ?
C3 C4 1.371(3) . ?
C3 H3 0.9500 . ?
C4 C5 1.406(3) . ?
C4 H4 0.9500 . ?
C5 C6 1.388(2) . ?
C5 H5 0.9500 . ?
C6 C7 1.483(2) . ?
C6 Li2 2.747(4) . ?
C7 C8 1.356(2) . ?
C7 Li2 2.495(4) . ?
C7 H7 1.0000 . ?
C8 Si1 1.8483(18) . ?
C8 Li1 2.109(4) . ?
C8 Li2 2.174(4) . ?
C9 C10 1.387(3) . ?
C9 Li2 2.354(4) 2_667 ?
C9 H9 1.0000 . ?
C10 Si2 1.8558(19) . ?
C10 Li2 2.367(4) 2_667 ?
Si1 C12 1.874(2) . ?
Si1 C11 1.882(2) . ?
Si1 C13 1.8893(18) . ?
C11 H11A 0.9800 . ?
C11 H11B 0.9800 . ?
C11 H11C 0.9800 . ?
C12 H12A 0.9800 . ?
C12 H12B 0.9800 . ?
C12 H12C 0.9800 . ?
C13 C18 1.397(2) . ?
C13 C14 1.400(3) . ?
C14 C15 1.390(3) . ?
C14 H14 0.9500 . ?
C15 C16 1.389(3) . ?
C15 H15 0.9500 . ?
C16 C17 1.381(3) . ?
C16 H16 0.9500 . ?
C17 C18 1.390(3) . ?
C17 H17 0.9500 . ?
C18 H18 0.9500 . ?
Si2 C21 1.865(2) . ?
Si2 C22 1.873(2) . ?
Si2 C23 1.8755(19) . ?
C21 H21A 0.9800 . ?
C21 H21B 0.9800 . ?
C21 H21C 0.9800 . ?
C22 H22A 0.9800 . ?
C22 H22B 0.9800 . ?
C22 H22C 0.9800 . ?
C23 C28 1.400(3) . ?
C23 C24 1.401(3) . ?
C24 C25 1.389(3) . ?
C24 H24 0.9500 . ?
C25 C26 1.383(3) . ?
C25 H25 0.9500 . ?
C26 C27 1.386(3) . ?
C26 H26 0.9500 . ?
C27 C28 1.388(3) . ?
C27 H27 0.9500 . ?
C28 H28 0.9500 . ?
Li1 O1 1.871(4) . ?
Li1 Li2 2.951(5) . ?
Li2 Li2 3.102(7) 2_667 ?
O1 C34 1.450(3) . ?
O1 C31 1.452(3) . ?
C31 C32 1.504(3) . ?
C31 H31A 0.9900 . ?
C31 H31B 0.9900 . ?
C32 C33 1.526(4) . ?
C32 H32A 0.9900 . ?
C32 H32B 0.9900 . ?
C33 C34 1.501(4) . ?
C33 H33A 0.9900 . ?
C33 H33B 0.9900 . ?
C34 H34A 0.9900 . ?
C34 H34B 0.9900 . ?
C41 C42 1.493(4) . ?
C41 H41A 0.9800 . ?
C41 H41B 0.9800 . ?
C41 H41C 0.9800 . ?
C42 C43 1.367(4) . ?
C42 C47 1.378(4) . ?
C43 C44 1.409(4) . ?
C43 H43 0.9500 . ?
C44 C45 1.371(4) . ?
C44 H44 0.9500 . ?
C45 C46 1.375(4) . ?
C45 H45 0.9500 . ?
C46 C47 1.376(4) . ?
C46 H46 0.9500 . ?
C47 H47 0.9500 . ?

loop_
_geom_angle_atom_site_label_1
_geom_angle_atom_site_label_2
_geom_angle_atom_site_label_3
_geom_angle
_geom_angle_site_symmetry_1
_geom_angle_site_symmetry_3
_geom_angle_publ_flag
C1 P1 C10 91.45(8) . . ?
C1 P1 Li1 110.21(10) . . ?
C10 P1 Li1 155.80(10) . . ?
C1 P1 Li2 68.49(10) . 2_667 ?
C10 P1 Li2 61.67(9) . 2_667 ?
Li1 P1 Li2 135.64(12) . 2_667 ?
C1 P1 Li2 71.01(9) . . ?
C10 P1 Li2 131.78(9) . . ?
Li1 P1 Li2 68.15(11) . . ?
Li2 P1 Li2 70.11(12) 2_667 . ?
C6 C1 C2 119.16(16) . . ?
C6 C1 P1 130.44(13) . . ?
C2 C1 P1 110.34(13) . . ?
C6 C1 Li2 127.54(14) . 2_667 ?
C2 C1 Li2 69.68(12) . 2_667 ?
P1 C1 Li2 71.31(10) . 2_667 ?
C6 C1 Li2 74.12(12) . . ?
C2 C1 Li2 137.05(13) . . ?
P1 C1 Li2 71.51(9) . . ?
Li2 C1 Li2 70.90(13) 2_667 . ?
C3 C2 C9 126.62(17) . . ?
C3 C2 C1 120.73(17) . . ?
C9 C2 C1 112.61(16) . . ?
C3 C2 Li2 124.20(15) . 2_667 ?
C9 C2 Li2 68.41(13) . 2_667 ?
C1 C2 Li2 77.33(13) . 2_667 ?
C4 C3 C2 118.99(17) . . ?
C4 C3 H3 120.5 . . ?
C2 C3 H3 120.5 . . ?
C3 C4 C5 120.76(17) . . ?
C3 C4 H4 119.6 . . ?
C5 C4 H4 119.6 . . ?
C6 C5 C4 122.36(18) . . ?
C6 C5 H5 118.8 . . ?
C4 C5 H5 118.8 . . ?
C5 C6 C1 118.00(16) . . ?
C5 C6 C7 118.22(17) . . ?
C1 C6 C7 123.77(15) . . ?
C5 C6 Li2 137.11(14) . . ?
C1 C6 Li2 75.96(12) . . ?
C7 C6 Li2 64.40(11) . . ?
C8 C7 C6 127.45(17) . . ?
C8 C7 Li2 60.44(12) . . ?
C6 C7 Li2 83.20(13) . . ?
C8 C7 H7 114.6 . . ?
C6 C7 H7 114.6 . . ?
Li2 C7 H7 114.6 . . ?
C7 C8 Si1 115.90(14) . . ?
C7 C8 Li1 132.76(17) . . ?
Si1 C8 Li1 104.80(12) . . ?
C7 C8 Li2 86.70(14) . . ?
Si1 C8 Li2 127.30(12) . . ?
Li1 C8 Li2 87.11(15) . . ?
C10 C9 C2 114.66(16) . . ?
C10 C9 Li2 73.42(13) . 2_667 ?
C2 C9 Li2 77.31(13) . 2_667 ?
C10 C9 H9 122.6 . . ?
C2 C9 H9 122.6 . . ?
Li2 C9 H9 122.6 2_667 . ?
C9 C10 P1 110.95(14) . . ?
C9 C10 Si2 123.76(14) . . ?
P1 C10 Si2 124.52(10) . . ?
C9 C10 Li2 72.40(13) . 2_667 ?
P1 C10 Li2 76.65(10) . 2_667 ?
Si2 C10 Li2 126.08(12) . 2_667 ?
C8 Si1 C12 111.67(9) . . ?
C8 Si1 C11 114.29(9) . . ?
C12 Si1 C11 108.84(10) . . ?
C8 Si1 C13 107.77(8) . . ?
C12 Si1 C13 107.52(9) . . ?
C11 Si1 C13 106.41(8) . . ?
Si1 C11 H11A 109.5 . . ?
Si1 C11 H11B 109.5 . . ?
H11A C11 H11B 109.5 . . ?
Si1 C11 H11C 109.5 . . ?
H11A C11 H11C 109.5 . . ?
H11B C11 H11C 109.5 . . ?
Si1 C12 H12A 109.5 . . ?
Si1 C12 H12B 109.5 . . ?
H12A C12 H12B 109.5 . . ?
Si1 C12 H12C 109.5 . . ?
H12A C12 H12C 109.5 . . ?
H12B C12 H12C 109.5 . . ?
C18 C13 C14 116.96(17) . . ?
C18 C13 Si1 122.58(14) . . ?
C14 C13 Si1 120.33(14) . . ?
C15 C14 C13 121.70(17) . . ?
C15 C14 H14 119.2 . . ?
C13 C14 H14 119.2 . . ?
C16 C15 C14 119.98(18) . . ?
C16 C15 H15 120.0 . . ?
C14 C15 H15 120.0 . . ?
C17 C16 C15 119.37(17) . . ?
C17 C16 H16 120.3 . . ?
C15 C16 H16 120.3 . . ?
C16 C17 C18 120.37(18) . . ?
C16 C17 H17 119.8 . . ?
C18 C17 H17 119.8 . . ?
C17 C18 C13 121.63(17) . . ?
C17 C18 H18 119.2 . . ?
C13 C18 H18 119.2 . . ?
C10 Si2 C21 110.76(9) . . ?
C10 Si2 C22 110.02(9) . . ?
C21 Si2 C22 110.47(10) . . ?
C10 Si2 C23 107.77(8) . . ?
C21 Si2 C23 109.45(9) . . ?
C22 Si2 C23 108.29(9) . . ?
Si2 C21 H21A 109.5 . . ?
Si2 C21 H21B 109.5 . . ?
H21A C21 H21B 109.5 . . ?
Si2 C21 H21C 109.5 . . ?
H21A C21 H21C 109.5 . . ?
H21B C21 H21C 109.5 . . ?
Si2 C22 H22A 109.5 . . ?
Si2 C22 H22B 109.5 . . ?
H22A C22 H22B 109.5 . . ?
Si2 C22 H22C 109.5 . . ?
H22A C22 H22C 109.5 . . ?
H22B C22 H22C 109.5 . . ?
C28 C23 C24 117.15(17) . . ?
C28 C23 Si2 121.09(14) . . ?
C24 C23 Si2 121.76(15) . . ?
C25 C24 C23 121.58(19) . . ?
C25 C24 H24 119.2 . . ?
C23 C24 H24 119.2 . . ?
C26 C25 C24 120.0(2) . . ?
C26 C25 H25 120.0 . . ?
C24 C25 H25 120.0 . . ?
C25 C26 C27 119.64(18) . . ?
C25 C26 H26 120.2 . . ?
C27 C26 H26 120.2 . . ?
C26 C27 C28 120.22(19) . . ?
C26 C27 H27 119.9 . . ?
C28 C27 H27 119.9 . . ?
C27 C28 C23 121.38(19) . . ?
C27 C28 H28 119.3 . . ?
C23 C28 H28 119.3 . . ?
O1 Li1 C8 138.4(2) . . ?
O1 Li1 P1 123.85(18) . . ?
C8 Li1 P1 88.18(13) . . ?
O1 Li1 Li2 121.89(19) . . ?
C8 Li1 Li2 47.36(11) . . ?
P1 Li1 Li2 60.94(10) . . ?
C8 Li2 C9 120.38(16) . 2_667 ?
C8 Li2 C10 125.76(17) . 2_667 ?
C9 Li2 C10 34.18(8) 2_667 2_667 ?
C8 Li2 C2 136.42(17) . 2_667 ?
C9 Li2 C2 34.28(8) 2_667 2_667 ?
C10 Li2 C2 58.59(10) 2_667 2_667 ?
C8 Li2 C7 32.86(8) . . ?
C9 Li2 C7 129.63(16) 2_667 . ?
C10 Li2 C7 112.83(15) 2_667 . ?
C2 Li2 C7 162.04(17) 2_667 . ?
C8 Li2 C1 165.13(18) . 2_667 ?
C9 Li2 C1 57.60(9) 2_667 2_667 ?
C10 Li2 C1 62.23(10) 2_667 2_667 ?
C2 Li2 C1 32.99(7) 2_667 2_667 ?
C7 Li2 C1 161.17(16) . 2_667 ?
C8 Li2 P1 154.50(18) . 2_667 ?
C9 Li2 P1 63.53(9) 2_667 2_667 ?
C10 Li2 P1 41.68(7) 2_667 2_667 ?
C2 Li2 P1 62.67(9) 2_667 2_667 ?
C7 Li2 P1 123.17(15) . 2_667 ?
C1 Li2 P1 40.20(6) 2_667 2_667 ?
C8 Li2 C6 61.00(10) . . ?
C9 Li2 C6 145.41(17) 2_667 . ?
C10 Li2 C6 113.55(15) 2_667 . ?
C2 Li2 C6 162.58(16) 2_667 . ?
C7 Li2 C6 32.41(7) . . ?
C1 Li2 C6 130.24(14) 2_667 . ?
P1 Li2 C6 100.79(12) 2_667 . ?
C8 Li2 C1 76.68(11) . . ?
C9 Li2 C1 159.39(16) 2_667 . ?
C10 Li2 C1 127.51(15) 2_667 . ?
C2 Li2 C1 139.95(15) 2_667 . ?
C7 Li2 C1 58.00(9) . . ?
C1 Li2 C1 109.10(13) 2_667 . ?
P1 Li2 C1 96.04(11) 2_667 . ?
C6 Li2 C1 29.92(6) . . ?
C8 Li2 P1 79.30(11) . . ?
C9 Li2 P1 149.03(16) 2_667 . ?
C10 Li2 P1 151.56(15) 2_667 . ?
C2 Li2 P1 114.82(14) 2_667 . ?
C7 Li2 P1 80.31(10) . . ?
C1 Li2 P1 96.93(12) 2_667 . ?
P1 Li2 P1 109.89(12) 2_667 . ?
C6 Li2 P1 63.70(8) . . ?
C1 Li2 P1 37.48(6) . . ?
C8 Li2 Li1 45.53(11) . . ?
C9 Li2 Li1 124.24(16) 2_667 . ?
C10 Li2 Li1 155.88(17) 2_667 . ?
C2 Li2 Li1 110.04(15) 2_667 . ?
C7 Li2 Li1 71.11(12) . . ?
C1 Li2 Li1 121.45(16) 2_667 . ?
P1 Li2 Li1 156.67(16) 2_667 . ?
C6 Li2 Li1 82.88(12) . . ?
C1 Li2 Li1 75.56(11) . . ?
P1 Li2 Li1 50.91(9) . . ?
C8 Li2 Li2 126.51(19) . 2_667 ?
C9 Li2 Li2 113.09(17) 2_667 2_667 ?
C10 Li2 Li2 99.08(16) 2_667 2_667 ?
C2 Li2 Li2 89.36(15) 2_667 2_667 ?
C7 Li2 Li2 108.11(17) . 2_667 ?
C1 Li2 Li2 57.57(11) 2_667 2_667 ?
P1 Li2 Li2 57.40(10) 2_667 2_667 ?
C6 Li2 Li2 76.17(13) . 2_667 ?
C1 Li2 Li2 51.52(10) . 2_667 ?
P1 Li2 Li2 52.49(10) . 2_667 ?
Li1 Li2 Li2 102.10(17) . 2_667 ?
C34 O1 C31 108.65(16) . . ?
C34 O1 Li1 131.29(18) . . ?
C31 O1 Li1 119.71(17) . . ?
O1 C31 C32 104.3(2) . . ?
O1 C31 H31A 110.9 . . ?
C32 C31 H31A 110.9 . . ?
O1 C31 H31B 110.9 . . ?
C32 C31 H31B 110.9 . . ?
H31A C31 H31B 108.9 . . ?
C31 C32 C33 100.5(2) . . ?
C31 C32 H32A 111.7 . . ?
C33 C32 H32A 111.7 . . ?
C31 C32 H32B 111.7 . . ?
C33 C32 H32B 111.7 . . ?
H32A C32 H32B 109.4 . . ?
C34 C33 C32 104.1(2) . . ?
C34 C33 H33A 110.9 . . ?
C32 C33 H33A 110.9 . . ?
C34 C33 H33B 110.9 . . ?
C32 C33 H33B 110.9 . . ?
H33A C33 H33B 109.0 . . ?
O1 C34 C33 105.9(2) . . ?
O1 C34 H34A 110.5 . . ?
C33 C34 H34A 110.5 . . ?
O1 C34 H34B 110.5 . . ?
C33 C34 H34B 110.5 . . ?
H34A C34 H34B 108.7 . . ?
C42 C41 H41A 109.5 . . ?
C42 C41 H41B 109.5 . . ?
H41A C41 H41B 109.5 . . ?
C42 C41 H41C 109.5 . . ?
H41A C41 H41C 109.5 . . ?
H41B C41 H41C 109.5 . . ?
C43 C42 C47 118.2(3) . . ?
C43 C42 C41 120.9(3) . . ?
C47 C42 C41 121.0(3) . . ?
C42 C43 C44 120.7(2) . . ?
C42 C43 H43 119.7 . . ?
C44 C43 H43 119.7 . . ?
C45 C44 C43 119.9(2) . . ?
C45 C44 H44 120.0 . . ?
C43 C44 H44 120.0 . . ?
C44 C45 C46 119.4(3) . . ?
C44 C45 H45 120.3 . . ?
C46 C45 H45 120.3 . . ?
C45 C46 C47 120.0(2) . . ?
C45 C46 H46 120.0 . . ?
C47 C46 H46 120.0 . . ?
C46 C47 C42 121.8(3) . . ?
C46 C47 H47 119.1 . . ?
C42 C47 H47 119.1 . . ?

loop_
_geom_torsion_atom_site_label_1
_geom_torsion_atom_site_label_2
_geom_torsion_atom_site_label_3
_geom_torsion_atom_site_label_4
_geom_torsion
_geom_torsion_site_symmetry_1
_geom_torsion_site_symmetry_2
_geom_torsion_site_symmetry_3
_geom_torsion_site_symmetry_4
_geom_torsion_publ_flag
C10 P1 C1 C6 177.50(16) . . . . ?
Li1 P1 C1 C6 8.5(2) . . . . ?
Li2 P1 C1 C6 -123.84(18) 2_667 . . . ?
Li2 P1 C1 C6 -48.38(16) . . . . ?
C10 P1 C1 C2 0.25(13) . . . . ?
Li1 P1 C1 C2 -168.74(14) . . . . ?
Li2 P1 C1 C2 58.91(13) 2_667 . . . ?
Li2 P1 C1 C2 134.36(14) . . . . ?
C10 P1 C1 Li2 -58.66(10) . . . 2_667 ?
Li1 P1 C1 Li2 132.36(13) . . . 2_667 ?
Li2 P1 C1 Li2 75.46(12) . . . 2_667 ?
C10 P1 C1 Li2 -134.12(9) . . . . ?
Li1 P1 C1 Li2 56.90(12) . . . . ?
Li2 P1 C1 Li2 -75.46(12) 2_667 . . . ?
C6 C1 C2 C3 0.1(2) . . . . ?
P1 C1 C2 C3 177.66(13) . . . . ?
Li2 C1 C2 C3 -122.46(18) 2_667 . . . ?
Li2 C1 C2 C3 -98.0(2) . . . . ?
C6 C1 C2 C9 -177.63(15) . . . . ?
P1 C1 C2 C9 -0.02(18) . . . . ?
Li2 C1 C2 C9 59.86(15) 2_667 . . . ?
Li2 C1 C2 C9 84.4(2) . . . . ?
C6 C1 C2 Li2 122.51(17) . . . 2_667 ?
P1 C1 C2 Li2 -59.88(12) . . . 2_667 ?
Li2 C1 C2 Li2 24.5(2) . . . 2_667 ?
C9 C2 C3 C4 176.54(17) . . . . ?
C1 C2 C3 C4 -0.8(3) . . . . ?
Li2 C2 C3 C4 -96.3(2) 2_667 . . . ?
C2 C3 C4 C5 0.7(3) . . . . ?
C3 C4 C5 C6 0.2(3) . . . . ?
C4 C5 C6 C1 -1.0(3) . . . . ?
C4 C5 C6 C7 -179.45(17) . . . . ?
C4 C5 C6 Li2 98.8(2) . . . . ?
C2 C1 C6 C5 0.8(2) . . . . ?
P1 C1 C6 C5 -176.26(14) . . . . ?
Li2 C1 C6 C5 86.6(2) 2_667 . . . ?
Li2 C1 C6 C5 136.26(17) . . . . ?
C2 C1 C6 C7 179.21(15) . . . . ?
P1 C1 C6 C7 2.2(3) . . . . ?
Li2 C1 C6 C7 -95.0(2) 2_667 . . . ?
Li2 C1 C6 C7 -45.33(16) . . . . ?
C2 C1 C6 Li2 -135.46(16) . . . . ?
P1 C1 C6 Li2 47.49(15) . . . . ?
Li2 C1 C6 Li2 -49.63(19) 2_667 . . . ?
C5 C6 C7 C8 -175.85(17) . . . . ?
C1 C6 C7 C8 5.7(3) . . . . ?
Li2 C6 C7 C8 -44.17(18) . . . . ?
C5 C6 C7 Li2 -131.68(17) . . . . ?
C1 C6 C7 Li2 49.91(18) . . . . ?
C6 C7 C8 Si1 -177.00(14) . . . . ?
Li2 C7 C8 Si1 130.30(16) . . . . ?
C6 C7 C8 Li1 -30.3(3) . . . . ?
Li2 C7 C8 Li1 -83.0(2) . . . . ?
C6 C7 C8 Li2 52.7(2) . . . . ?
C3 C2 C9 C10 -177.83(17) . . . . ?
C1 C2 C9 C10 -0.3(2) . . . . ?
Li2 C2 C9 C10 64.84(16) 2_667 . . . ?
C3 C2 C9 Li2 117.3(2) . . . 2_667 ?
C1 C2 C9 Li2 -65.15(15) . . . 2_667 ?
C2 C9 C10 P1 0.50(19) . . . . ?
Li2 C9 C10 P1 67.61(12) 2_667 . . . ?
C2 C9 C10 Si2 170.81(12) . . . . ?
Li2 C9 C10 Si2 -122.07(16) 2_667 . . . ?
C2 C9 C10 Li2 -67.11(16) . . . 2_667 ?
C1 P1 C10 C9 -0.42(13) . . . . ?
Li1 P1 C10 C9 153.6(2) . . . . ?
Li2 P1 C10 C9 -64.93(14) 2_667 . . . ?
Li2 P1 C10 C9 -65.97(18) . . . . ?
C1 P1 C10 Si2 -170.65(11) . . . . ?
Li1 P1 C10 Si2 -16.6(3) . . . . ?
Li2 P1 C10 Si2 124.84(15) 2_667 . . . ?
Li2 P1 C10 Si2 123.81(13) . . . . ?
C1 P1 C10 Li2 64.51(11) . . . 2_667 ?
Li1 P1 C10 Li2 -141.4(3) . . . 2_667 ?
Li2 P1 C10 Li2 -1.0(2) . . . 2_667 ?
C7 C8 Si1 C12 -131.83(14) . . . . ?
Li1 C8 Si1 C12 72.80(15) . . . . ?
Li2 C8 Si1 C12 -25.00(19) . . . . ?
C7 C8 Si1 C11 -7.73(17) . . . . ?
Li1 C8 Si1 C11 -163.10(14) . . . . ?
Li2 C8 Si1 C11 99.10(17) . . . . ?
C7 C8 Si1 C13 110.30(14) . . . . ?
Li1 C8 Si1 C13 -45.07(15) . . . . ?
Li2 C8 Si1 C13 -142.86(16) . . . . ?
C8 Si1 C13 C18 144.75(16) . . . . ?
C12 Si1 C13 C18 24.24(19) . . . . ?
C11 Si1 C13 C18 -92.25(17) . . . . ?
C8 Si1 C13 C14 -39.45(17) . . . . ?
C12 Si1 C13 C14 -159.96(16) . . . . ?
C11 Si1 C13 C14 83.55(17) . . . . ?
C18 C13 C14 C15 1.0(3) . . . . ?
Si1 C13 C14 C15 -174.99(16) . . . . ?
C13 C14 C15 C16 -0.9(3) . . . . ?
C14 C15 C16 C17 0.2(3) . . . . ?
C15 C16 C17 C18 0.3(3) . . . . ?
C16 C17 C18 C13 -0.1(3) . . . . ?
C14 C13 C18 C17 -0.5(3) . . . . ?
Si1 C13 C18 C17 175.39(16) . . . . ?
C9 C10 Si2 C21 144.99(15) . . . . ?
P1 C10 Si2 C21 -46.00(14) . . . . ?
Li2 C10 Si2 C21 52.88(17) 2_667 . . . ?
C9 C10 Si2 C22 22.56(18) . . . . ?
P1 C10 Si2 C22 -168.43(11) . . . . ?
Li2 C10 Si2 C22 -69.55(16) 2_667 . . . ?
C9 C10 Si2 C23 -95.31(16) . . . . ?
P1 C10 Si2 C23 73.69(13) . . . . ?
Li2 C10 Si2 C23 172.57(14) 2_667 . . . ?
C10 Si2 C23 C28 14.07(18) . . . . ?
C21 Si2 C23 C28 134.59(16) . . . . ?
C22 Si2 C23 C28 -104.92(17) . . . . ?
C10 Si2 C23 C24 -165.59(16) . . . . ?
C21 Si2 C23 C24 -45.07(19) . . . . ?
C22 Si2 C23 C24 75.43(18) . . . . ?
C28 C23 C24 C25 -0.5(3) . . . . ?
Si2 C23 C24 C25 179.19(17) . . . . ?
C23 C24 C25 C26 -0.3(3) . . . . ?
C24 C25 C26 C27 1.1(3) . . . . ?
C25 C26 C27 C28 -1.0(3) . . . . ?
C26 C27 C28 C23 0.2(3) . . . . ?
C24 C23 C28 C27 0.5(3) . . . . ?
Si2 C23 C28 C27 -179.13(15) . . . . ?
C8 Li1 O1 C34 64.4(4) . . . . ?
P1 Li1 O1 C34 -161.4(2) . . . . ?
Li2 Li1 O1 C34 124.3(2) . . . . ?
C8 Li1 O1 C31 -108.0(3) . . . . ?
P1 Li1 O1 C31 26.2(3) . . . . ?
Li2 Li1 O1 C31 -48.0(3) . . . . ?
C34 O1 C31 C32 -27.6(2) . . . . ?
Li1 O1 C31 C32 146.3(2) . . . . ?
O1 C31 C32 C33 39.4(3) . . . . ?
C31 C32 C33 C34 -37.0(3) . . . . ?
C31 O1 C34 C33 3.6(3) . . . . ?
Li1 O1 C34 C33 -169.4(3) . . . . ?
C32 C33 C34 O1 21.4(3) . . . . ?
C47 C42 C43 C44 0.4(4) . . . . ?
C41 C42 C43 C44 179.8(3) . . . . ?
C42 C43 C44 C45 -1.0(4) . . . . ?
C43 C44 C45 C46 0.3(4) . . . . ?
C44 C45 C46 C47 1.0(4) . . . . ?
C45 C46 C47 C42 -1.6(4) . . . . ?
C43 C42 C47 C46 0.9(4) . . . . ?
C41 C42 C47 C46 -178.5(3) . . . . ?

_refine_diff_density_max         0.628
_refine_diff_density_min         -0.551
_refine_diff_density_rms         0.073

_shelx_res_file                  
;

TITL sad_a.res in P-1
    sad_a.res
    created by SHELXL-2018/3 at 09:29:24 on 02-Jun-2020
CELL  0.71073  11.4716  12.6646  12.7092   85.944   86.346   68.446
ZERR    1.000   0.0004   0.0005   0.0005    0.001    0.001    0.001
LATT 1
SFAC C  H  Li P  Si O
UNIT 74  86  4  2  4  2
L.S. 30
ACTA
CONF
OMIT 1 0 0
BOND $H
FMAP 2
PLAN 20
SIZE 0.052 0.158 0.161
FREE Si1  Li1
TEMP -173.230
WGHT    0.064300    1.277100
FVAR       0.43416
P1    4    0.609169    0.411894    0.861574    11.00000    0.01313    0.01247 =
         0.01309   -0.00108   -0.00038   -0.00484
C1    1    0.580148    0.560313    0.859416    11.00000    0.01556    0.01390 =
         0.00898   -0.00184    0.00151   -0.00680
C2    1    0.687025    0.578972    0.894569    11.00000    0.01537    0.01928 =
         0.01133   -0.00170    0.00079   -0.00796
C3    1    0.687958    0.690166    0.895989    11.00000    0.01931    0.02200 =
         0.01993   -0.00576    0.00150   -0.01201
AFIX  43
H3    2    0.758501    0.702295    0.920157    11.00000   -1.20000
AFIX   0
C4    1    0.585523    0.780219    0.861961    11.00000    0.02632    0.01616 =
         0.02259   -0.00444    0.00198   -0.01153
AFIX  43
H4    2    0.585610    0.855207    0.861905    11.00000   -1.20000
AFIX   0
C5    1    0.480297    0.762882    0.827129    11.00000    0.02095    0.01556 =
         0.01899   -0.00059   -0.00025   -0.00681
AFIX  43
H5    2    0.410832    0.826954    0.803778    11.00000   -1.20000
AFIX   0
C6    1    0.474294    0.655494    0.825645    11.00000    0.01694    0.01382 =
         0.01120   -0.00128    0.00116   -0.00679
C7    1    0.359600    0.646139    0.786562    11.00000    0.01551    0.01487 =
         0.01297   -0.00042   -0.00097   -0.00404
AFIX  13
H7    2    0.285066    0.718810    0.784596    11.00000   -1.20000
AFIX   0
C8    1    0.332129    0.550950    0.784420    11.00000    0.01396    0.01804 =
         0.01135   -0.00122   -0.00100   -0.00582
C9    1    0.787101    0.475575    0.921702    11.00000    0.01398    0.02221 =
         0.01130   -0.00266   -0.00023   -0.00757
AFIX  13
H9    2    0.871059    0.473452    0.941175    11.00000   -1.20000
AFIX   0
C10   1    0.762519    0.377794    0.909737    11.00000    0.01338    0.01804 =
         0.01166   -0.00153    0.00112   -0.00383
SI1   5    0.183306    0.569133    0.723737    11.00000    0.01350    0.01820 =
         0.01271   -0.00248   -0.00120   -0.00554
C11   1    0.082365    0.721331    0.690443    11.00000    0.02230    0.02158 =
         0.02265   -0.00647   -0.00609   -0.00001
AFIX 137
H11A  2    0.067935    0.765556    0.753433    11.00000   -1.50000
H11B  2    0.001778    0.724629    0.665880    11.00000   -1.50000
H11C  2    0.124823    0.753056    0.634682    11.00000   -1.50000
AFIX   0
C12   1    0.088205    0.501049    0.808833    11.00000    0.02610    0.04134 =
         0.01838   -0.00705    0.00388   -0.02161
AFIX 137
H12A  2    0.138801    0.420779    0.823977    11.00000   -1.50000
H12B  2    0.013529    0.506875    0.771836    11.00000   -1.50000
H12C  2    0.062556    0.539891    0.875186    11.00000   -1.50000
AFIX   0
C13   1    0.223479    0.495384    0.594904    11.00000    0.01495    0.01372 =
         0.01447    0.00048   -0.00228   -0.00352
C14   1    0.323891    0.501740    0.529494    11.00000    0.02058    0.02118 =
         0.01796   -0.00166   -0.00032   -0.00987
AFIX  43
H14   2    0.375590    0.538332    0.553279    11.00000   -1.20000
AFIX   0
C15   1    0.349870    0.455873    0.430630    11.00000    0.02455    0.02677 =
         0.01618   -0.00185    0.00441   -0.01187
AFIX  43
H15   2    0.417869    0.462271    0.387395    11.00000   -1.20000
AFIX   0
C16   1    0.276348    0.400684    0.395098    11.00000    0.02705    0.02368 =
         0.01432   -0.00456    0.00114   -0.00869
AFIX  43
H16   2    0.293828    0.369021    0.327693    11.00000   -1.20000
AFIX   0
C17   1    0.177623    0.392289    0.458688    11.00000    0.02344    0.02990 =
         0.02325   -0.00885   -0.00084   -0.01422
AFIX  43
H17   2    0.127231    0.354323    0.435042    11.00000   -1.20000
AFIX   0
C18   1    0.151569    0.439078    0.557101    11.00000    0.01821    0.02645 =
         0.01935   -0.00586    0.00110   -0.01114
AFIX  43
H18   2    0.083165    0.432603    0.599705    11.00000   -1.20000
AFIX   0
SI2   5    0.882780    0.232115    0.920426    11.00000    0.01342    0.01714 =
         0.01323   -0.00030   -0.00064   -0.00267
C21   1    0.812723    0.129553    0.981395    11.00000    0.02433    0.02146 =
         0.02631    0.00371    0.00141   -0.00592
AFIX 137
H21A  2    0.785150    0.148419    1.054569    11.00000   -1.50000
H21B  2    0.875594    0.052268    0.980244    11.00000   -1.50000
H21C  2    0.740615    0.134083    0.941409    11.00000   -1.50000
AFIX   0
C22   1    1.015428    0.231238    0.999516    11.00000    0.01994    0.02656 =
         0.01991   -0.00468   -0.00452   -0.00218
AFIX 137
H22A  2    1.049787    0.286879    0.967518    11.00000   -1.50000
H22B  2    1.081195    0.155314    1.000492    11.00000   -1.50000
H22C  2    0.984719    0.251061    1.071925    11.00000   -1.50000
AFIX   0
C23   1    0.945785    0.189862    0.783654    11.00000    0.01546    0.02015 =
         0.01507   -0.00295   -0.00072   -0.00525
C24   1    1.017030    0.076782    0.761744    11.00000    0.02369    0.02117 =
         0.02010   -0.00132   -0.00139   -0.00097
AFIX  43
H24   2    1.034860    0.020075    0.817746    11.00000   -1.20000
AFIX   0
C25   1    1.062212    0.045618    0.660078    11.00000    0.02652    0.02495 =
         0.02424   -0.00808    0.00193   -0.00124
AFIX  43
H25   2    1.110651   -0.031564    0.647293    11.00000   -1.20000
AFIX   0
C26   1    1.036690    0.126923    0.577492    11.00000    0.02527    0.03468 =
         0.01815   -0.00834    0.00442   -0.01045
AFIX  43
H26   2    1.066286    0.105638    0.507717    11.00000   -1.20000
AFIX   0
C27   1    0.967690    0.239639    0.597078    11.00000    0.02972    0.03021 =
         0.01551    0.00005    0.00070   -0.01501
AFIX  43
H27   2    0.951100    0.295919    0.540736    11.00000   -1.20000
AFIX   0
C28   1    0.922751    0.270563    0.698733    11.00000    0.02109    0.02002 =
         0.01849   -0.00177    0.00030   -0.00729
AFIX  43
H28   2    0.875373    0.348101    0.710956    11.00000   -1.20000
AFIX   0
LI1   3    0.444607    0.378223    0.768599    11.00000    0.02194    0.02111 =
         0.03393   -0.00581   -0.00538   -0.00868
LI2   3    0.371717    0.523699    0.951244    11.00000    0.02100    0.02925 =
         0.01488   -0.00190    0.00060   -0.00925
O1    6    0.424493    0.237925    0.771872    11.00000    0.04096    0.02252 =
         0.03071   -0.00279   -0.00797   -0.01709
C31   1    0.467236    0.157617    0.861274    11.00000    0.04250    0.03296 =
         0.02312   -0.00039   -0.00312   -0.01512
AFIX  23
H31A  2    0.466537    0.197547    0.925659    11.00000   -1.20000
H31B  2    0.553231    0.102796    0.846949    11.00000   -1.20000
AFIX   0
C32   1    0.374804    0.098295    0.873650    11.00000    0.04189    0.03045 =
         0.04997   -0.00161    0.01442   -0.01629
AFIX  23
H32A  2    0.295731    0.145153    0.910163    11.00000   -1.20000
H32B  2    0.410231    0.023455    0.912189    11.00000   -1.20000
AFIX   0
C33   1    0.355467    0.085834    0.758181    11.00000    0.07473    0.04985 =
         0.07247    0.00839   -0.02790   -0.04569
AFIX  23
H33A  2    0.423274    0.018671    0.729808    11.00000   -1.20000
H33B  2    0.273754    0.078152    0.749936    11.00000   -1.20000
AFIX   0
C34   1    0.358761    0.193725    0.703337    11.00000    0.04408    0.02782 =
         0.04196   -0.00073   -0.01883   -0.01881
AFIX  23
H34A  2    0.403617    0.178137    0.633653    11.00000   -1.20000
H34B  2    0.272591    0.248957    0.692760    11.00000   -1.20000
AFIX   0
C41   1    0.638600    0.221028    0.513735    11.00000    0.04316    0.04250 =
         0.08854    0.02480    0.00403   -0.00802
AFIX 137
H41A  2    0.561543    0.272389    0.547788    11.00000   -1.50000
H41B  2    0.624666    0.217040    0.439079    11.00000   -1.50000
H41C  2    0.706410    0.249673    0.519486    11.00000   -1.50000
AFIX   0
C42   1    0.673917    0.105218    0.566830    11.00000    0.02666    0.03505 =
         0.04622    0.00434    0.00025   -0.00825
C43   1    0.737479    0.079114    0.658323    11.00000    0.03569    0.04389 =
         0.04371   -0.00201   -0.00567   -0.02012
AFIX  43
H43   2    0.759722    0.135262    0.688524    11.00000   -1.20000
AFIX   0
C44   1    0.770312   -0.030226    0.708252    11.00000    0.03382    0.04311 =
         0.03403   -0.00511   -0.00196   -0.01049
AFIX  43
H44   2    0.815662   -0.047913    0.771179    11.00000   -1.20000
AFIX   0
C45   1    0.736769   -0.111056    0.665956    11.00000    0.03080    0.02829 =
         0.04726   -0.00135    0.01124   -0.00794
AFIX  43
H45   2    0.758307   -0.184812    0.699464    11.00000   -1.20000
AFIX   0
C46   1    0.671638   -0.084390    0.574554    11.00000    0.03984    0.04202 =
         0.05434   -0.01599   -0.00236   -0.01738
AFIX  43
H46   2    0.646841   -0.139476    0.545243    11.00000   -1.20000
AFIX   0
C47   1    0.642390    0.022030    0.525563    11.00000    0.03938    0.04573 =
         0.04071   -0.00900   -0.00746   -0.00999
AFIX  43
H47   2    0.599261    0.038619    0.461505    11.00000   -1.20000
AFIX   0
HKLF 4


REM  sad_a.res in P-1
REM wR2 = 0.147900, GooF = S = 1.07374, Restrained GooF = 1.07374 for all data
REM R1 = 0.057904 for 7636 Fo > 4sig(Fo) and 0.079958 for all 9883 data
REM 393 parameters refined using 0 restraints

END

WGHT      0.0642      1.2794

REM Highest difference peak  0.628,  deepest hole -0.551,  1-sigma level  0.073
Q1    1   0.2823  0.1411  0.7679  11.00000  0.05    0.63
Q2    1   0.7114  0.0194  0.6408  11.00000  0.05    0.61
Q3    1   0.3178  0.7174  0.7538  11.00000  0.05    0.61
Q4    1   0.6571  0.2251  0.5918  11.00000  0.05    0.57
Q5    1   0.6006  0.4009  0.9212  11.00000  0.05    0.50
Q6    1   0.8975  0.2320  0.8526  11.00000  0.05    0.49
Q7    1   0.8246  0.3040  0.9160  11.00000  0.05    0.48
Q8    1   0.1245  0.6467  0.6981  11.00000  0.05    0.48
Q9    1   0.6928  0.1569  0.6612  11.00000  0.05    0.47
Q10   1   0.6643  0.3578  0.8534  11.00000  0.05    0.46
Q11   1   0.2204  0.5045  0.6493  11.00000  0.05    0.45
Q12   1   0.6215  0.1072  0.4613  11.00000  0.05    0.43
Q13   1   0.7374  0.5238  0.9209  11.00000  0.05    0.40
Q14   1   0.9861  0.1365  0.7694  11.00000  0.05    0.40
Q15   1   0.5545  0.2633  0.6394  11.00000  0.05    0.39
Q16   1   0.1946  0.4580  0.5826  11.00000  0.05    0.38
Q17   1   0.6263  0.7412  0.9028  11.00000  0.05    0.37
Q18   1   0.8443  0.1837  0.9510  11.00000  0.05    0.37
Q19   1   0.1843  0.5762  0.6654  11.00000  0.05    0.36
Q20   1   0.2455  0.3831  0.4351  11.00000  0.05    0.36
;
_shelx_res_checksum              59220

_shelx_hkl_file                  
;
  -1   0   0   56.69    5.40
  -2   0   0   72.59    2.70
  -2   0   0   71.59    2.80
  -2   0   0   73.79    2.40
   2   0   0   63.69    2.50
   2   0   0   75.19    2.80
  -3   0   0  938.41   28.20
  -3   0   0  921.81   28.80
  -3   0   0  950.80   28.80
   3   0   0  919.01   28.80
   3   0   0  935.81   28.80
   3   0   0  916.01   28.20
  -4   0   0  400.16   12.60
  -4   0   0  400.36   13.20
  -4   0   0  396.66   13.40
   4   0   0  399.76   12.50
   4   0   0  399.46   13.20
  -5   0   0  115.19    4.10
  -5   0   0  107.99    4.90
  -5   0   0  112.49    4.70
   5   0   0  106.09    4.60
   5   0   0  113.39    4.00
   5   0   0  112.29    4.70
  -6   0   0    8.10    1.50
  -6   0   0    8.10    0.80
  -6   0   0    8.40    1.50
   6   0   0    6.90    0.70
   6   0   0    6.90    1.10
   6   0   0    7.00    1.30
  -7   0   0  111.39    4.30
  -7   0   0  108.19    4.80
  -7   0   0  107.09    5.50
   7   0   0  110.39    4.90
   7   0   0  113.49    4.20
   7   0   0  102.79    4.80
  -8   0   0    0.70    1.40
  -8   0   0    1.70    0.70
  -8   0   0    2.90    1.50
   8   0   0    3.10    1.00
   8   0   0    1.80    0.90
  -9   0   0    1.00    1.70
  -9   0   0    2.00    0.80
   9   0   0    2.90    1.30
 -10   0   0   11.50    1.40
 -11   0   0    1.50    1.20
 -11   0   0   -1.50    3.00
 -12   0   0    6.30    4.00
 -12   0   0   -1.00    1.50
  12   0   0    1.90    3.80
 -13   0   0   14.10    4.60
 -13   0   0    0.40    1.90
  13   0   0   -1.30    2.70
  14   0   0   42.00    5.30
  15   0   0    3.60    4.30
  14  -1   0   36.90    5.70
  13  -1   0   19.70    3.30
  12  -1   0    1.60    2.70
 -12   1   0   13.70    4.70
  11  -1   0   31.10    3.10
 -11   1   0   26.90    2.00
 -10   1   0    4.30    1.00
   9  -1   0    1.20    1.10
  -9   1   0    2.80    2.10
  -9   1   0    0.20    0.80
   8  -1   0  222.38    7.20
   8  -1   0  195.98    8.30
  -8   1   0  196.18    8.90
  -8   1   0  215.38    7.50
   7  -1   0   69.59    3.70
   7  -1   0   64.19    3.50
   7  -1   0   71.69    2.80
  -7   1   0   63.79    3.90
  -7   1   0   74.49    3.00
   6  -1   0   43.30    2.50
   6  -1   0   48.90    2.90
   6  -1   0   50.89    2.10
  -6   1   0   46.90    3.20
  -6   1   0   48.40    2.20
   5  -1   0    7.60    0.60
   5  -1   0    7.60    1.20
  -5   1   0    8.40    1.30
  -5   1   0    6.80    1.30
  -5   1   0    7.00    0.70
   4  -1   0   80.09    3.60
   4  -1   0   85.69    3.00
   4  -1   0   82.49    3.80
  -4   1   0   82.79    3.60
  -4   1   0   78.59    3.90
  -4   1   0   85.59    3.00
   3  -1   0   22.30    1.40
   3  -1   0   21.70    1.50
   3  -1   0   22.70    1.00
  -3   1   0   20.90    1.60
  -3   1   0   24.00    1.40
  -3   1   0   23.60    1.00
   2  -1   0   94.59    3.80
   2  -1   0   94.59    3.10
  -2   1   0   94.19    3.60
  -2   1   0   99.19    3.90
  -2   1   0   94.49    3.10
   1  -1   0    0.90    0.20
   1  -1   0    1.50    0.50
  -1   1   0    1.10    0.30
  -1   1   0    0.80    0.30
  -1  -1   0  320.67   16.50
  -2  -1   0 2610.64   87.19
   2   1   0 2636.74   87.49
  -3  -1   0  825.12   24.80
  -3  -1   0  842.52   25.10
  -3  -1   0  807.12   24.70
  -3  -1   0  745.53   24.60
   3   1   0  789.32   24.80
   3   1   0  832.12   25.10
   3   1   0  817.02   24.70
  -4  -1   0  416.76   13.20
  -4  -1   0  389.96   13.20
  -4  -1   0  425.56   13.80
  -4  -1   0  422.76   13.50
   4   1   0  419.16   13.10
   4   1   0  425.26   13.40
   4   1   0  425.36   13.80
  -5  -1   0  172.58    6.50
  -5  -1   0  173.38    6.60
  -5  -1   0  179.48    6.10
  -5  -1   0  163.68    6.10
   5   1   0  177.28    6.00
   5   1   0  175.98    6.30
  -6  -1   0    1.20    0.70
  -6  -1   0   -0.70    0.80
  -6  -1   0   -0.30    0.50
  -6  -1   0    0.80    1.10
   6   1   0    0.20    0.70
   6   1   0   -0.50    0.50
  -7  -1   0   27.00    1.90
  -7  -1   0   26.30    2.30
   7   1   0   30.50    1.60
   7   1   0   26.30    1.90
  -8  -1   0   10.00    1.00
  -8  -1   0   13.50    2.00
  -8  -1   0    9.20    1.70
   8   1   0   10.30    1.50
  -9  -1   0   22.30    2.40
  -9  -1   0   23.20    1.60
  -9  -1   0   24.40    2.40
   9   1   0   23.50    2.20
 -10  -1   0  171.88    7.70
 -10  -1   0  177.58    6.70
 -11  -1   0   28.50    2.10
 -11  -1   0   39.90    3.90
 -12  -1   0   22.10    4.80
 -12  -1   0   12.60    2.00
  12   1   0   14.00    2.40
 -13  -1   0    1.90    1.80
 -13  -1   0    9.50    4.20
  13   1   0    4.70    2.90
 -14  -1   0   -1.50    2.20
 -14  -1   0   11.20    5.60
  14   1   0    3.80    3.40
  15   1   0   30.20    4.30
  13  -2   0   38.50    5.10
 -12   2   0   40.90    8.80
  11  -2   0   20.10    3.30
 -11   2   0   14.50    1.90
 -10   2   0   28.50    1.80
   9  -2   0    1.40    1.10
  -9   2   0   -0.10    2.40
   8  -2   0   38.30    2.60
   8  -2   0   42.30    1.90
  -8   2   0   36.80    3.30
  -8   2   0   41.90    2.00
   7  -2   0  126.49    4.40
   7  -2   0  118.09    5.40
  -7   2   0  130.49    4.50
  -7   2   0  114.89    6.10
   6  -2   0  604.74   18.30
   6  -2   0  621.94   21.50
   6  -2   0  561.84   19.70
  -6   2   0  603.54   18.40
  -6   2   0  559.14   20.60
   5  -2   0  277.97   10.20
   5  -2   0  283.27   10.70
   5  -2   0  289.67    9.10
  -5   2   0  280.77   10.20
  -5   2   0  297.37    9.20
  -5   2   0  288.67   11.40
   4  -2   0   36.60    2.10
   4  -2   0   37.80    2.30
   4  -2   0   36.40    1.40
  -4   2   0   33.20    2.50
  -4   2   0   34.20    2.00
  -4   2   0   38.80    1.50
   3  -2   0  371.16   12.50
   3  -2   0  384.16   11.50
   3  -2   0  385.06   13.00
  -3   2   0  371.46   11.50
  -3   2   0  380.36   12.50
  -3   2   0  364.96   13.10
   2  -2   0 2887.81  100.29
  -2   2   0 3068.69  101.79
   1  -2   0   10.30    0.90
   1  -2   0   11.70    0.80
  -1   2   0   10.20    1.00
  -1   2   0   11.40    0.80
   0  -2   0  116.29    4.30
   0  -2   0  117.39    3.70
   0  -2   0  120.39    4.10
   0   2   0  125.39    4.10
   0   2   0  120.49    3.70
   0   2   0  116.79    4.40
  -1  -2   0  368.16   11.80
  -1  -2   0  389.76   12.00
   1   2   0  392.96   12.00
   1   2   0  382.86   12.00
  -2  -2   0  795.32   24.40
  -2  -2   0  810.82   24.70
   2   2   0  807.42   24.80
   2   2   0  802.12   24.40
  -3  -2   0  197.28    6.40
  -3  -2   0  187.88    6.70
   3   2   0  195.58    6.80
   3   2   0  191.48    6.40
  -4  -2   0    0.70    0.50
  -4  -2   0    0.80    0.30
  -4  -2   0    0.10    0.30
   4   2   0    1.40    0.30
   4   2   0   -0.20    0.40
  -5  -2   0  144.09    5.20
  -5  -2   0  142.69    5.60
  -5  -2   0  133.19    5.00
  -5  -2   0  144.19    5.20
   5   2   0  146.39    5.10
   5   2   0  140.59    5.60
  -6  -2   0  168.68    6.60
  -6  -2   0  172.98    6.40
  -6  -2   0  181.48    6.30
  -6  -2   0  163.68    6.10
   6   2   0  176.78    6.10
   6   2   0  159.48    6.60
  -7  -2   0   23.50    1.40
  -7  -2   0   22.40    1.50
  -7  -2   0   23.30    1.90
   7   2   0   23.20    1.40
   7   2   0   23.00    1.70
  -8  -2   0   11.00    1.80
  -8  -2   0    8.70    1.50
  -8  -2   0   10.30    1.00
   8   2   0    9.30    1.50
  -9  -2   0   83.19    4.50
  -9  -2   0   83.29    3.60
  -9  -2   0   79.39    3.80
   9   2   0   81.69    4.20
 -10  -2   0   36.60    2.20
 -10  -2   0   42.20    2.80
 -10  -2   0   33.20    2.90
  10   2   0   38.20    3.20
 -11  -2   0   16.30    1.70
 -12  -2   0   23.50    2.20
 -12  -2   0   39.30    4.00
  12   2   0   33.90    3.30
 -13  -2   0    0.10    1.70
 -13  -2   0    6.80    3.70
  13   2   0    3.10    2.70
  14   2   0    7.70    5.40
 -15  -2   0    0.90    2.70
  15   2   0    3.00    3.90
  13  -3   0    0.90    3.60
 -13   3   0   12.40    6.90
 -12   3   0   47.70   10.20
 -11   3   0   11.90    4.80
 -10   3   0   19.30    3.90
   9  -3   0   18.40    1.50
  -9   3   0   18.70    1.40
  -9   3   0   25.30    4.30
   8  -3   0    5.80    0.80
  -8   3   0    3.30    2.00
  -8   3   0    5.90    1.00
   7  -3   0    6.30    0.90
   7  -3   0    5.90    1.20
  -7   3   0    6.10    0.80
  -7   3   0    5.90    1.70
   6  -3   0  214.38    8.70
   6  -3   0  236.08    7.40
  -6   3   0  238.58    7.50
  -6   3   0  223.98    9.80
   5  -3   0    0.20    0.80
  -5   3   0   -0.50    1.10
   4  -3   0  848.42   27.10
   4  -3   0  794.92   26.40
  -4   3   0  834.62   26.40
   3  -3   0  156.68    6.40
   3  -3   0  151.48    5.90
  -3   3   0  159.08    5.90
  -3   3   0  152.68    6.70
   2  -3   0  440.46   14.60
   2  -3   0  462.65   15.30
  -2   3   0  456.55   14.60
  -2   3   0  431.36   15.40
   1  -3   0   35.30    2.10
   1  -3   0   35.10    1.80
  -1   3   0   32.50    2.20
   0  -3   0 1047.30   32.50
   0  -3   0 1011.50   31.40
   0  -3   0 1076.49   32.10
   0   3   0 1042.70   31.40
   0   3   0 1002.30   32.60
   0   3   0 1102.89   32.10
  -1  -3   0   70.39    2.80
  -1  -3   0   70.49    2.50
  -1  -3   0   72.19    2.90
   1   3   0   67.29    3.00
   1   3   0   70.79    2.50
   1   3   0   72.89    2.80
  -2  -3   0  532.95   16.10
  -2  -3   0  511.35   16.10
   2   3   0  540.55   16.50
   2   3   0  505.45   16.00
   2   3   0  510.35   16.20
   2   3   0  513.55   16.30
  -3  -3   0  446.36   14.10
  -3  -3   0  429.56   13.70
   3   3   0  423.96   13.60
   3   3   0  433.76   14.10
  -4  -3   0  634.24   19.70
  -4  -3   0  598.94   19.20
   4   3   0  605.64   19.10
  -5  -3   0  184.98    6.60
  -5  -3   0  181.78    6.90
   5   3   0  187.28    6.40
   5   3   0  183.58    7.00
  -6  -3   0  127.29    5.20
  -6  -3   0  123.39    5.30
   6   3   0  129.29    5.30
   6   3   0  131.39    4.80
  -7  -3   0    0.80    0.70
  -7  -3   0    0.60    0.60
   7   3   0    0.30    0.90
  -8  -3   0   59.79    2.80
  -8  -3   0   59.49    3.10
  -8  -3   0   56.39    2.70
   8   3   0   57.79    3.20
  -9  -3   0  151.08    6.00
  -9  -3   0  154.58    6.40
  -9  -3   0  153.28    5.90
   9   3   0  155.38    6.70
 -10  -3   0   50.99    2.90
 -10  -3   0   44.10    2.50
 -10  -3   0   48.70    3.30
  10   3   0   43.20    3.10
 -11  -3   0   10.60    2.20
 -11  -3   0    8.90    1.60
 -11  -3   0   12.60    2.70
 -12  -3   0    1.80    1.40
 -12  -3   0    5.00    2.60
  12   3   0    2.50    2.20
 -13  -3   0  115.59    6.00
 -13  -3   0  102.29    4.90
  13   3   0   99.29    5.80
 -14  -3   0    1.30    2.00
  14   3   0    4.40    3.10
 -15  -3   0   19.90    2.60
  15   3   0   29.20    5.30
  13  -4   0    5.00    3.80
  12  -4   0    1.90    3.20
 -11   4   0   47.40    9.40
  10  -4   0    1.20    2.60
 -10   4   0    5.60    4.40
  -9   4   0   59.39    8.70
  -8   4   0   14.80    2.50
   7  -4   0    3.40    1.30
  -7   4   0    5.50    1.90
   6  -4   0   59.09    3.20
  -6   4   0   60.29    4.10
   5  -4   0  129.99    5.50
  -5   4   0  128.79    6.60
   4  -4   0   39.30    2.20
  -4   4   0   35.60    2.80
   3  -4   0    2.00    0.70
   3  -4   0    1.80    1.00
  -3   4   0    2.50    0.90
  -3   4   0    0.00    1.10
   2  -4   0  554.04   18.40
   2  -4   0  534.75   17.50
  -2   4   0  551.24   17.60
  -2   4   0  515.05   18.50
   1  -4   0  722.33   22.60
   1  -4   0  717.73   23.30
  -1   4   0  682.23   23.40
  -1   4   0  734.13   22.60
   0  -4   0  166.98    6.50
   0  -4   0  170.68    6.10
   0  -4   0  167.48    5.40
   0   4   0  164.58    6.70
   0   4   0  175.38    6.10
  -1  -4   0   63.19    2.20
  -1  -4   0   57.09    2.50
  -1  -4   0   54.39    2.60
   1   4   0   57.59    2.50
   1   4   0   54.79    2.10
   1   4   0   52.79    2.90
  -2  -4   0  155.48    5.30
  -2  -4   0  157.18    5.50
   2   4   0  154.48    5.50
   2   4   0  151.28    5.20
   2   4   0  150.68    5.80
  -3  -4   0    9.80    0.80
  -3  -4   0    7.40    0.70
  -3  -4   0   10.00    1.00
   3   4   0   11.20    1.40
   3   4   0    8.00    0.80
   3   4   0    8.50    1.00
   3   4   0    8.50    0.70
  -4  -4   0  168.98    6.10
  -4  -4   0  181.08    6.50
   4   4   0  176.98    6.70
   4   4   0  172.18    6.10
  -5  -4   0    1.40    0.50
  -5  -4   0    0.90    0.70
   5   4   0    0.80    0.70
   5   4   0    1.30    0.50
  -6  -4   0  702.53   22.30
  -6  -4   0  695.43   22.80
   6   4   0  707.83   22.10
   6   4   0  696.73   23.00
  -7  -4   0   29.40    1.70
   7   4   0   28.80    2.00
   8   4   0    4.00    1.10
  -9  -4   0  277.87   10.00
   9   4   0  277.07   10.80
 -10  -4   0   20.80    2.30
 -10  -4   0   19.90    1.60
  10   4   0   17.70    2.20
 -11  -4   0  173.08    6.90
 -12  -4   0    1.20    1.40
  12   4   0    4.00    2.30
 -13  -4   0   16.90    2.30
  13   4   0   23.10    3.60
 -14  -4   0   56.19    3.70
  14   4   0   54.29    4.90
 -15  -4   0   58.99    4.20
  15   4   0   72.49    5.80
  12  -5   0   29.30    5.40
  11  -5   0   44.40    5.10
  10  -5   0   33.90    3.70
   9  -5   0   21.90    3.00
  -9   5   0   32.80    6.60
  -8   5   0   37.30    5.90
  -7   5   0   37.00    4.00
   6  -5   0    1.50    1.20
  -6   5   0   -0.50    1.90
   5  -5   0  192.68    7.80
  -5   5   0  202.48    9.20
   4  -5   0  133.19    5.60
  -4   5   0  129.99    6.70
   3  -5   0  144.89    5.70
  -3   5   0  138.09    6.70
   2  -5   0   37.40    2.00
   2  -5   0   39.70    2.40
  -2   5   0   35.40    2.60
  -2   5   0   37.40    2.10
   1  -5   0  212.68    7.80
   1  -5   0  218.88    8.50
  -1   5   0  214.18    8.80
  -1   5   0  216.68    7.80
   0  -5   0  106.79    4.70
   0  -5   0  105.59    4.30
   0  -5   0  105.99    3.60
   0   5   0  101.59    3.50
   0   5   0   99.39    4.90
   0   5   0  113.89    4.30
  -1  -5   0   20.20    1.10
  -1  -5   0   21.40    1.40
  -1  -5   0   20.60    1.50
   1   5   0   20.50    1.00
   1   5   0   21.30    1.40
  -2  -5   0  501.35   16.40
  -2  -5   0  483.95   15.80
  -2  -5   0  513.15   16.50
   2   5   0  533.05   16.40
   2   5   0  507.65   15.80
   2   5   0  497.65   16.70
  -3  -5   0   70.59    2.90
  -3  -5   0   70.09    2.90
   3   5   0   69.59    2.80
   3   5   0   70.59    3.00
   3   5   0   67.59    3.30
  -4  -5   0   40.40    2.00
  -4  -5   0   42.40    2.20
   4   5   0   40.50    1.90
   4   5   0   39.10    2.00
   4   5   0   39.80    2.30
  -5  -5   0   98.39    4.20
   5   5   0   95.59    3.80
  -6  -5   0   39.60    2.50
  -6  -5   0   35.90    2.00
   6   5   0   38.10    2.30
  -7  -5   0   53.59    2.60
   7   5   0   49.80    2.90
  -8  -5   0   -0.50    0.70
   8   5   0    0.60    1.10
  -9  -5   0   95.79    4.30
   9   5   0   90.89    4.70
 -10  -5   0    7.20    1.00
  10   5   0    6.20    1.50
 -11  -5   0   88.99    4.20
 -12  -5   0   -0.30    1.40
  12   5   0    0.00    2.00
 -13  -5   0    0.90    1.60
  13   5   0    0.40    2.60
 -14  -5   0   48.00    3.50
  14   5   0   57.59    4.90
 -15  -5   0   50.39    3.90
  15   5   0   58.39    5.40
 -16  -5   0   20.80    3.10
  16   5   0   23.20    4.30
 -12   6   0   19.20    8.40
 -11   6   0   56.19   11.80
  10  -6   0   76.59    5.20
   9  -6   0   20.80    2.40
  -8   6   0   15.30    3.60
  -6   6   0   24.30    3.40
   5  -6   0   17.20    1.80
  -5   6   0   13.10    2.50
   4  -6   0   13.80    1.50
  -4   6   0    9.80    1.80
   3  -6   0   50.39    2.70
  -3   6   0   48.40    3.50
   2  -6   0    9.20    1.10
  -2   6   0    9.00    1.70
   1  -6   0    0.90    0.70
   1  -6   0    1.40    1.20
  -1   6   0    2.60    0.90
  -1   6   0   -1.10    1.00
   0  -6   0 1141.89   34.50
   0  -6   0 1178.48   36.60
   0   6   0 1108.39   34.50
   0   6   0 1099.29   36.80
   0   6   0 1181.68   35.80
  -1  -6   0   18.10    1.30
  -1  -6   0   16.60    1.50
  -1  -6   0   17.40    1.00
   1   6   0   18.80    1.40
   1   6   0   16.20    1.80
   1   6   0   18.00    0.90
  -2  -6   0   80.79    3.20
  -2  -6   0   80.99    3.70
   2   6   0   77.69    4.10
   2   6   0   86.39    3.60
   2   6   0   80.29    3.10
  -3  -6   0    2.50    0.70
  -3  -6   0    2.10    0.50
  -3  -6   0    2.70    0.60
   3   6   0    1.10    0.70
   3   6   0   -0.20    0.90
   3   6   0    1.60    0.50
   3   6   0    1.30    0.60
  -4  -6   0  523.85   16.60
  -4  -6   0  515.55   16.40
   4   6   0  518.85   16.50
   4   6   0  488.45   16.80
   4   6   0  528.45   16.80
  -5  -6   0  166.38    6.40
  -5  -6   0  165.48    6.10
   5   6   0  168.18    6.00
   5   6   0  157.38    6.20
   5   6   0  163.78    6.60
  -6  -6   0   36.10    2.00
   6   6   0   37.50    2.30
  -7  -6   0  431.16   14.40
   7   6   0  418.86   15.20
  -8  -6   0    5.00    0.70
   8   6   0    4.40    1.20
  -9  -6   0  491.85   16.50
   9   6   0  474.55   17.30
 -10  -6   0   10.10    1.40
  10   6   0   12.40    1.70
 -11  -6   0    0.20    1.20
 -12  -6   0   31.20    2.50
  12   6   0   34.20    3.40
 -13  -6   0    9.70    1.70
  13   6   0    4.60    2.50
 -14  -6   0   44.10    3.30
  14   6   0   43.00    4.80
 -15  -6   0    8.60    2.30
  15   6   0   13.10    3.60
 -16  -6   0   60.99    4.70
  16   6   0   67.79    6.60
 -11   7   0   67.69   13.00
   9  -7   0   76.39    5.00
  -9   7   0  104.19    9.60
  -8   7   0  155.68   10.10
  -7   7   0   30.40    5.30
  -5   7   0   17.70    3.10
   4  -7   0    5.60    1.30
  -4   7   0    2.10    1.70
   3  -7   0    1.50    1.00
  -3   7   0   -0.30    1.60
   2  -7   0    6.60    1.30
  -2   7   0    6.60    1.40
   1  -7   0    9.30    1.20
  -1   7   0    9.10    1.30
   0  -7   0   19.80    1.90
   0  -7   0   15.70    1.40
   0  -7   0   20.10    1.00
   0   7   0   14.10    1.70
   0   7   0   18.50    0.90
  -1  -7   0    7.80    1.60
  -1  -7   0    6.70    0.70
  -1  -7   0    7.40    1.00
   1   7   0    7.20    1.50
   1   7   0    9.50    0.70
   1   7   0    7.90    1.50
  -2  -7   0  149.29    5.20
  -2  -7   0  146.59    6.00
  -2  -7   0  141.09    5.70
   2   7   0  145.79    5.10
   2   7   0  143.59    5.60
   2   7   0  136.69    6.50
  -3  -7   0  175.18    6.70
  -3  -7   0  169.18    6.80
  -3  -7   0  183.58    6.40
   3   7   0  181.98    6.20
   3   7   0  176.28    6.60
   3   7   0  170.68    7.30
  -4  -7   0   28.30    1.60
  -4  -7   0   25.80    1.70
   4   7   0   26.50    1.50
   4   7   0   24.50    1.80
   4   7   0   28.30    2.30
  -5  -7   0   82.19    3.70
   5   7   0   84.79    4.10
   5   7   0   97.79    3.80
  -6  -7   0   30.50    1.80
   6   7   0   28.30    2.10
  -7  -7   0   93.39    4.20
   7   7   0   97.09    4.70
  -8  -7   0   81.49    3.90
   8   7   0   87.09    4.40
  -9  -7   0  247.08    9.30
   9   7   0  249.97   10.10
 -10  -7   0   11.60    1.50
  10   7   0   10.00    1.80
 -11  -7   0    2.80    1.30
 -12  -7   0   86.39    4.30
  12   7   0   87.69    5.20
 -13  -7   0    1.10    2.50
  13   7   0    1.60    2.60
 -14  -7   0   27.50    3.00
  14   7   0   26.60    4.50
  15   7   0   22.40    3.90
 -16  -7   0    4.20    3.00
  16   7   0    7.40    4.50
  10  -8   0    6.30    3.60
   9  -8   0   93.09    8.90
  -9   8   0  132.19   11.90
   8  -8   0    1.70    2.50
  -8   8   0   10.70    5.50
   7  -8   0   13.70    2.20
  -7   8   0   20.80    4.30
  -6   8   0  211.78   11.30
   3  -8   0   60.89    3.30
  -3   8   0   60.59    4.60
   2  -8   0  149.59    6.20
  -2   8   0  140.69    7.50
   1  -8   0   12.70    1.40
  -1   8   0    9.70    1.70
   0  -8   0   24.50    1.20
   0  -8   0   25.10    1.70
   0   8   0   23.70    1.10
   0   8   0   18.00    2.30
  -1  -8   0    4.00    0.60
  -1  -8   0    4.10    0.90
  -1  -8   0    4.20    1.50
   1   8   0    2.00    1.30
   1   8   0    4.30    0.60
  -2  -8   0   45.30    2.20
  -2  -8   0   49.80    2.80
  -2  -8   0   42.60    2.40
   2   8   0   46.70    2.00
   2   8   0   38.20    3.70
  -3  -8   0   24.50    1.50
  -3  -8   0   27.00    2.00
  -3  -8   0   23.70    1.70
   3   8   0   24.10    1.40
   3   8   0   21.00    2.50
  -4  -8   0    5.10    0.90
  -4  -8   0    7.00    1.10
   4   8   0    7.40    1.10
   4   8   0    6.90    1.70
   4   8   0    6.80    1.10
  -5  -8   0   64.09    2.80
  -5  -8   0   60.59    2.90
   5   8   0   63.49    3.40
   5   8   0   66.69    3.40
  -6  -8   0   19.60    1.40
   6   8   0   16.90    1.90
  -7  -8   0   55.59    2.80
   7   8   0   53.29    3.20
  -8  -8   0  280.97   10.40
   8   8   0  286.17   11.20
   9   8   0    5.60    1.50
  10   8   0   13.50    2.50
 -11  -8   0   11.20    1.80
  11   8   0   10.30    2.00
 -12  -8   0   11.10    1.60
  12   8   0   13.90    2.20
 -13  -8   0    8.40    1.80
  13   8   0    4.40    2.70
 -14  -8   0   22.50    3.20
  14   8   0   29.20    4.60
 -15  -8   0    0.60    2.50
  15   8   0    3.40    3.60
 -16  -8   0    0.70    3.00
  16   8   0    6.20    4.70
   9  -9   0    0.90    3.70
   8  -9   0   48.20    5.40
  -8   9   0   69.89   10.00
  -7   9   0   19.60    5.20
   6  -9   0  175.98    8.10
  -6   9   0  195.38   11.20
  -3   9   0   -0.10    2.30
   2  -9   0    0.30    1.40
  -2   9   0    0.00    2.10
   1  -9   0   49.30    2.90
  -1   9   0   45.20    3.80
   0  -9   0  117.89    5.20
   0  -9   0  120.99    4.10
   0   9   0  107.29    6.20
   0   9   0  121.49    4.00
  -1  -9   0   -0.10    0.60
  -1  -9   0    1.10    1.00
   1   9   0    1.20    0.70
   1   9   0   -0.30    1.60
  -2  -9   0   -0.50    1.00
   2   9   0   -1.80    1.50
   2   9   0    1.40    0.70
  -3  -9   0   17.90    1.30
  -3  -9   0   24.40    2.10
  -3  -9   0   20.60    1.70
   3   9   0   20.90    1.30
  -4  -9   0    1.70    0.70
  -4  -9   0    2.20    1.30
   4   9   0    1.50    1.10
  -5  -9   0   23.60    1.60
  -5  -9   0   25.10    1.90
   5   9   0   29.00    2.50
   5   9   0   23.50    2.10
  -6  -9   0   17.80    1.40
   6   9   0   18.50    2.00
  -7  -9   0   90.79    4.20
   7   9   0   96.79    4.90
  -8  -9   0   62.89    3.30
   8   9   0   63.39    3.90
   9   9   0   74.99    4.30
  11   9   0    2.90    2.10
 -12  -9   0    1.70    1.70
  12   9   0    5.20    2.70
 -13  -9   0  169.28    7.50
  13   9   0  180.28    8.60
 -14  -9   0    0.50    2.20
  14   9   0    0.00    3.60
 -15  -9   0   20.70    2.70
  15   9   0   20.40    3.70
  -9  10   0   58.19   13.00
  -8  10   0   28.40    7.70
  -7  10   0   15.40    6.80
   6 -10   0   17.10    2.40
   5 -10   0  125.59    7.10
  -5  10   0  155.78   11.80
  -4  10   0   31.80    6.00
  -3  10   0   19.80    3.10
  -2  10   0   57.69    5.10
   1 -10   0   55.79    4.70
  -1  10   0   55.69    4.60
   0 -10   0    1.90    1.20
   0  10   0   -0.40    2.10
  -1 -10   0    0.90    0.70
  -1 -10   0    1.20    1.20
   1  10   0   -3.10    2.00
   1  10   0    1.30    0.80
  -2 -10   0   43.00    2.70
  -2 -10   0   49.20    2.30
   2  10   0   47.20    2.10
   2  10   0   40.10    3.60
  -3 -10   0  232.38    9.00
  -3 -10   0  235.28    8.10
   3  10   0  226.78    7.90
   3  10   0  222.18    9.70
  -4 -10   0   78.99    3.40
  -4 -10   0   88.39    4.10
  -4 -10   0   80.99    4.00
   4  10   0   79.79    4.60
   4  10   0   76.09    4.20
  -5 -10   0  162.28    6.30
  -5 -10   0  156.18    6.10
   5  10   0  153.08    6.90
   5  10   0  154.98    7.10
  -6 -10   0    6.40    1.00
  -6 -10   0    8.90    1.80
   6  10   0   11.30    2.00
   6  10   0    7.10    1.40
  -7 -10   0    0.80    1.00
   7  10   0    1.50    1.70
  -8 -10   0    5.30    1.10
   8  10   0    1.00    1.60
  10  10   0    9.50    2.10
 -11 -10   0   63.09    3.90
  11  10   0   69.09    4.60
 -12 -10   0   44.20    3.10
  12  10   0   46.00    4.20
 -13 -10   0   92.69    4.90
  13  10   0  102.99    6.30
 -14 -10   0   48.00    3.90
  14  10   0   43.00    5.30
 -15 -10   0   33.20    4.20
  15  10   0   39.60    6.10
   8 -11   0   -1.10    3.90
  -8  11   0   18.60    8.20
  -7  11   0   21.50    6.90
   6 -11   0    2.30    3.50
  -6  11   0   11.40    6.80
   5 -11   0    7.90    2.50
  -5  11   0   16.30    5.60
   4 -11   0    1.30    2.70
  -4  11   0    1.90    5.70
   3 -11   0    0.90    2.00
  -3  11   0    9.90    3.80
  -2  11   0    2.90    3.30
  -1  11   0   17.10    3.10
   0  11   0  102.29    6.50
  -1 -11   0   30.90    2.50
  -1 -11   0   29.70    1.70
   1  11   0   32.30    3.80
   1  11   0   23.20    1.70
  -2 -11   0   19.70    1.50
  -2 -11   0   21.30    2.20
   2  11   0   26.60    3.30
   2  11   0   23.00    1.70
  -3 -11   0   34.10    1.90
  -3 -11   0   37.80    2.50
   3  11   0   38.90    3.40
  -4 -11   0   39.90    2.60
  -4 -11   0   40.90    2.20
   4  11   0   39.10    3.50
   4  11   0   37.50    2.90
  -5 -11   0    7.20    2.10
  -5 -11   0    6.80    1.00
   5  11   0    6.50    1.50
   5  11   0    8.50    2.00
  -6 -11   0   13.20    1.50
  -6 -11   0   16.20    2.40
   6  11   0   12.70    2.30
  -7 -11   0   69.99    3.50
   7  11   0   70.99    4.20
  -8 -11   0   13.90    1.80
   9  11   0    1.70    2.10
 -10 -11   0   25.30    2.40
  10  11   0   24.60    3.30
 -11 -11   0    5.60    1.90
  11  11   0    2.70    2.60
 -12 -11   0    3.00    1.90
  12  11   0    1.40    2.80
 -13 -11   0   21.70    2.30
  13  11   0   17.90    3.40
 -14 -11   0  114.59    5.90
  14  11   0  120.89    7.30
 -15 -11   0   12.70    3.00
  15  11   0    6.80    4.20
   7 -12   0   35.90    4.20
  -7  12   0   55.39   12.40
   6 -12   0    1.80    3.70
  -6  12   0    0.60    6.90
   5 -12   0    1.50    4.00
  -5  12   0    3.00    8.00
   4 -12   0   11.50    2.80
  -4  12   0   18.60    5.30
   3 -12   0    5.40    2.50
  -3  12   0    8.40    4.60
   2 -12   0    3.50    2.00
  -2  12   0    0.70    4.30
   1 -12   0   20.00    3.00
  -1  12   0   24.60    5.60
   0  12   0   61.59    5.80
  -1 -12   0   14.60    1.50
   1  12   0   20.50    4.40
  -2 -12   0    1.50    1.00
   2  12   0    3.10    2.70
   2  12   0    1.90    1.30
  -3 -12   0    2.30    1.60
  -3 -12   0    2.00    1.10
   3  12   0   -0.40    2.60
  -4 -12   0    7.30    1.10
  -4 -12   0    5.70    1.70
   4  12   0    4.10    2.60
  -5 -12   0   24.40    1.90
   5  12   0   23.20    3.40
   6  12   0    7.30    2.10
  -7 -12   0  197.38    7.70
   7  12   0  192.98    7.60
   8  12   0   18.10    3.20
  -9 -12   0  107.29    5.10
   9  12   0  116.29    6.20
 -10 -12   0    5.20    1.70
  10  12   0    4.00    2.60
 -11 -12   0   28.80    3.00
  11  12   0   22.60    3.20
 -12 -12   0    0.70    2.10
  12  12   0    3.60    3.00
 -13 -12   0   48.60    4.00
  13  12   0   47.70    8.00
 -14 -12   0   25.20    3.90
  14  12   0   38.80    4.40
 -15 -12   0    7.10    3.40
  15  12   0    3.10    4.50
   5 -13   0   17.30    3.70
  -5  13   0   28.40    7.20
   4 -13   0    4.70    3.40
  -4  13   0   11.70    6.00
   3 -13   0   45.70    4.40
  -3  13   0   54.59    8.50
   2 -13   0   32.60    4.10
   0 -13   0    3.80    2.30
   0  13   0    8.90    4.10
  -1 -13   0    3.40    1.90
   1  13   0    4.40    3.70
  -2 -13   0    1.20    1.30
  -2 -13   0    1.80    2.00
   2  13   0    4.40    3.30
  -3 -13   0   53.29    2.60
  -3 -13   0   54.69    3.60
   3  13   0   53.19    5.00
  -4 -13   0    2.30    2.00
  -4 -13   0    2.50    1.40
   4  13   0    3.60    3.10
   4  13   0    4.40    2.10
  -5 -13   0    6.30    1.40
   5  13   0   -1.30    2.80
   5  13   0    6.50    2.10
  -6 -13   0    6.30    1.50
   6  13   0    5.00    2.30
   7  13   0   16.80    2.40
  -8 -13   0  121.29    5.50
   8  13   0  122.59    6.50
  -9 -13   0  109.49    5.20
   9  13   0  107.19    7.40
 -10 -13   0    0.70    2.50
  10  13   0    2.00    2.90
 -11 -13   0    2.70    2.10
  11  13   0    3.80    2.90
 -12 -13   0   44.10    3.90
  12  13   0   47.00    5.70
 -13 -13   0   34.10    4.00
  13  13   0   35.60    5.70
 -14 -13   0    3.30    3.10
  14  13   0   -5.00    4.40
   4 -14   0   32.10    4.20
   3 -14   0   12.10    3.80
   2 -14   0   37.50    5.50
   1 -14   0    0.60    2.80
  -1  14   0   13.00    5.30
   0 -14   0   22.20    3.80
  -1 -14   0    2.90    2.40
   1  14   0    4.20    4.40
  -2 -14   0   38.70    2.60
  -2 -14   0   52.29    3.90
   2  14   0   57.39    6.00
  -3 -14   0   90.49    4.40
  -3 -14   0   90.09    7.20
   3  14   0   91.79    6.90
  -4 -14   0   12.70    2.20
  -4 -14   0   11.90    2.30
   4  14   0   12.40    2.60
   4  14   0    8.10    3.60
  -5 -14   0    4.90    1.70
   5  14   0   -5.00    3.40
   5  14   0    4.10    2.20
   6  14   0   14.10    2.90
  -7 -14   0    2.40    2.20
   7  14   0    3.30    3.90
  -8 -14   0   40.40    3.10
   8  14   0   36.40    4.30
  -9 -14   0   24.10    3.80
   9  14   0   27.00    4.50
 -10 -14   0   51.49    3.70
  10  14   0   66.09    5.70
 -11 -14   0    6.80    2.40
  11  14   0    4.00    4.00
 -12 -14   0   58.69    4.30
  12  14   0   49.40    6.30
 -13 -14   0   -0.90    2.90
  13  14   0    5.00    4.30
  -3  15   0   21.70    7.70
  -2  15   0   46.20   10.50
   1 -15   0   26.60    3.80
  -1  15   0   19.50   11.90
   0 -15   0   49.99    4.70
   0  15   0   71.49    8.50
  -1 -15   0   19.90    3.10
   1  15   0   16.50    5.30
  -2 -15   0    2.80    2.90
   2  15   0    3.80    5.00
  -3 -15   0   75.09    4.90
  -3 -15   0   61.89    3.30
   3  15   0   63.99    7.10
  -4 -15   0    0.50    2.50
  -4 -15   0    2.30    1.90
   4  15   0   -5.30    4.20
   4  15   0   -0.10    3.00
  -5 -15   0    2.90    1.90
   5  15   0    3.50    2.80
   6  15   0    1.60    3.00
  -7 -15   0   56.69    3.70
   7  15   0   59.29    5.30
  -8 -15   0   10.80    2.20
   8  15   0   10.00    3.20
  -9 -15   0   30.30    3.40
 -10 -15   0   62.19    4.20
  10  15   0   55.29    6.80
 -11 -15   0   24.40    2.90
  11  15   0   29.80    4.40
 -12 -15   0    2.60    3.10
  12  15   0    4.60    4.20
 -13 -15   0    2.50    3.40
  13  15   0    0.30    4.80
   1 -16   0   54.79    6.30
  -1  16   0   77.19   11.70
   0 -16   0   -2.80    3.90
   0  16   0   -8.00    6.90
  -1 -16   0    2.90    3.50
   1  16   0    5.80    6.60
   2  16   0   13.60    6.00
  -3 -16   0   44.30    5.20
   3  16   0   53.09    8.10
   4  16   0   31.60    5.10
   4  16   0   47.80    6.50
   5  16   0   51.29   10.10
  -6 -16   0    3.10    2.30
   6  16   0    1.30    6.50
  -7 -16   0    2.20    2.40
   7  16   0    4.30    3.90
  -8 -16   0   38.70    3.60
   8  16   0   44.20    5.80
  -9 -16   0    2.00    2.60
   9  16   0    1.70    4.00
 -10 -16   0    3.00    5.30
  10  16   0    0.00    4.50
 -11 -16   0   52.19    4.60
  11  16   0   52.49    7.50
  -2 -17   0   36.60    6.30
  -3 -17   0    0.40    4.20
   5  17   0    8.80    4.30
  -6 -17   0    2.70    2.80
   6  17   0    3.10    4.00
  -7 -17   0    2.50    2.90
   7  17   0    4.30    4.10
  -8 -17   0   83.99    5.00
   8  17   0   73.29    7.20
   9  17   0   12.40    4.80
 -10 -17   0   -0.40    3.20
  10  17   0   -1.00    4.80
   9  17  -1   -2.10    4.60
  -9 -17   1   -0.80    3.60
   8  17  -1    7.20    4.80
  -8 -17   1    0.90    2.90
   7  17  -1   12.20    4.30
  -7 -17   1    6.70    2.80
   6  17  -1   65.99    7.00
  -6 -17   1   61.99    4.40
   5  17  -1    6.90    4.20
   3  17  -1    5.20    4.40
  -3 -17   1    2.00    4.20
  -2 -17   1   13.20    4.60
  11  16  -1   39.20    7.50
 -11 -16   1   46.10    4.70
  10  16  -1    4.10    4.20
 -10 -16   1    0.10    2.90
   9  16  -1   33.70    6.50
  -9 -16   1   30.20    4.00
   8  16  -1    7.10    4.00
  -8 -16   1    7.20    2.60
   7  16  -1   94.09    6.70
  -7 -16   1   84.19    4.70
   6  16  -1   23.10    6.90
  -6 -16   1   24.50    3.40
   5  16  -1    3.60    7.40
   4  16  -1   12.30    4.20
  -3 -16   1    4.00    3.50
   2  16  -1    3.90    5.60
  -2 -16   1    6.20    3.30
   1  16  -1   18.30    6.30
  -1 -16   1   17.70    3.70
   0  16  -1    1.90    7.00
   0 -16   1    6.90    4.30
  -1  16  -1   21.70    7.60
   1 -16   1   18.60    4.40
  12  15  -1    5.10    4.50
 -12 -15   1    5.20    3.10
  11  15  -1   -0.90    4.10
 -11 -15   1    5.20    2.80
  10  15  -1   80.79    6.80
 -10 -15   1   74.49    4.70
   9  15  -1   40.20    5.50
  -9 -15   1   31.20    3.70
   8  15  -1   36.00    5.20
  -8 -15   1   30.30    5.00
   7  15  -1   16.10    3.00
  -7 -15   1   17.30    2.20
   5  15  -1    9.30    3.20
  -5 -15   1    8.90    1.90
   4  15  -1   12.50    3.00
  -4 -15   1   14.30    2.60
  -4 -15   1   13.90    2.60
   3  15  -1   -1.20    4.40
  -3 -15   1   -1.40    2.70
  -3 -15   1   -1.10    1.80
   2  15  -1    8.60    4.90
  -2 -15   1    5.00    3.00
   1  15  -1   13.70    5.30
  -1 -15   1   11.30    2.90
   0  15  -1    8.20    5.80
   0 -15   1    5.10    3.00
  -1  15  -1   -4.70    6.70
   1 -15   1    4.80    3.40
  -2  15  -1    9.70    7.10
   2 -15   1    2.70    3.90
   3 -15   1   13.40    4.50
  13  14  -1    0.70    4.50
 -13 -14   1   -2.70    3.00
  12  14  -1    3.50    4.00
 -12 -14   1    3.80    2.70
  11  14  -1   44.70    5.90
 -11 -14   1   31.60    3.70
  10  14  -1  120.39    7.20
 -10 -14   1  112.69    5.60
   9  14  -1   29.00    4.60
   8  14  -1   41.00    4.30
  -8 -14   1   33.20    3.00
   7  14  -1   29.40    3.00
   6  14  -1   80.39    5.90
  -6 -14   1  101.79    4.90
   5  14  -1    2.50    2.40
  -5 -14   1    2.80    1.60
   4  14  -1    0.90    2.60
   4  14  -1   -4.00    3.50
  -4 -14   1    0.20    1.60
  -4 -14   1    3.00    2.30
   3  14  -1   26.40    3.90
  -3 -14   1   22.20    4.30
  -3 -14   1   25.80    2.20
   2  14  -1   13.20    4.20
  -2 -14   1    7.10    1.50
  -2 -14   1    7.70    2.40
   1  14  -1   93.29    7.70
  -1 -14   1   85.09    5.20
   0  14  -1   13.80    5.40
   0 -14   1   11.30    2.90
  -1  14  -1   24.90    5.20
   1 -14   1   18.20    3.10
  -2  14  -1    0.20    5.90
   2 -14   1    1.10    3.60
  -3  14  -1   19.20    6.60
   3 -14   1   11.90    3.70
   4 -14   1   21.60    3.90
  14  13  -1    2.70    4.60
 -14 -13   1    0.50    3.10
  13  13  -1    5.30    4.10
 -13 -13   1   -2.60    2.70
  12  13  -1    3.80    3.70
 -12 -13   1    8.30    3.70
  11  13  -1   -0.20    3.20
 -11 -13   1   -0.60    2.10
  10  13  -1   28.00    4.60
 -10 -13   1   22.50    2.70
   9  13  -1   20.00    4.40
  -9 -13   1   17.00    2.50
   8  13  -1    0.70    2.60
  -8 -13   1    2.40    1.60
   7  13  -1    4.60    2.30
   6  13  -1   -0.80    2.20
  -6 -13   1    1.10    1.40
   5  13  -1  187.58    8.20
   5  13  -1  161.58    8.30
  -5 -13   1  180.48    6.80
   4  13  -1   19.80    3.00
   4  13  -1   17.90    3.00
  -4 -13   1   13.80    2.70
  -4 -13   1   12.70    1.80
   3  13  -1   24.10    4.60
  -3 -13   1   27.20    2.00
  -3 -13   1   30.00    2.90
   2  13  -1    8.80    3.50
  -2 -13   1   14.50    2.10
  -2 -13   1    9.30    1.30
   1  13  -1  152.98    8.90
  -1 -13   1  170.38    5.90
  -1 -13   1  166.58    7.30
   0  13  -1    7.50    3.90
   0 -13   1    7.00    2.20
  -1  13  -1   12.90    4.40
   1 -13   1    5.80    2.40
  -2  13  -1   16.30    4.80
   2 -13   1   14.00    2.80
  -3  13  -1    7.40    5.50
   3 -13   1   10.40    2.90
  -4  13  -1   91.79    9.90
   4 -13   1   73.99    5.90
  -5  13  -1   32.80    7.50
   5 -13   1   29.20    5.70
  14  12  -1    3.80    4.30
 -14 -12   1    6.60    2.80
  13  12  -1    7.40    5.10
 -13 -12   1    3.00    2.40
  12  12  -1   52.19    5.00
 -12 -12   1   46.00    3.60
  11  12  -1    2.60    2.90
 -11 -12   1    3.70    1.80
  10  12  -1   22.70    2.70
 -10 -12   1   22.90    2.60
   9  12  -1    2.00    2.30
  -9 -12   1    0.10    1.50
   8  12  -1  106.69    5.80
   7  12  -1    3.90    1.80
  -7 -12   1    4.30    1.30
  -6 -12   1    1.80    1.20
  -6 -12   1    2.20    2.50
   5  12  -1   23.40    3.40
  -5 -12   1   27.80    2.00
   4  12  -1    1.80    2.50
  -4 -12   1    1.20    1.10
  -4 -12   1    2.00    1.70
   3  12  -1    3.60    2.70
  -3 -12   1    2.20    1.10
  -3 -12   1    2.20    1.60
   2  12  -1   11.50    2.90
  -2 -12   1    8.30    1.50
  -2 -12   1   13.70    2.30
   1  12  -1   67.09    5.40
  -1 -12   1   65.69    3.80
  -1 -12   1   65.59    2.80
   0  12  -1  123.69    7.70
   0 -12   1  119.09    5.80
  -1  12  -1   18.00    3.60
   1 -12   1   17.10    3.00
  -2  12  -1   74.29    7.00
   2 -12   1   73.09    4.30
  -3  12  -1    7.50    4.60
   3 -12   1    6.50    2.70
  -4  12  -1  127.59    9.50
   4 -12   1  110.09    6.20
  -5  12  -1   14.00    6.20
   5 -12   1   14.40    3.90
  -6  12  -1    5.80    7.00
   6 -12   1   -1.30    3.70
  -7  12  -1    7.10    8.30
   7 -12   1   -3.30    4.10
  15  11  -1    6.30    4.40
 -15 -11   1    0.90    3.10
  14  11  -1   17.10    3.90
 -14 -11   1   15.00    2.60
  13  11  -1   -0.50    3.40
 -13 -11   1    0.20    2.20
  12  11  -1    4.60    2.80
 -12 -11   1    4.70    1.90
  11  11  -1   64.49    4.90
  10  11  -1   58.19    4.20
 -10 -11   1   53.79    3.20
   9  11  -1   25.20    3.40
  -9 -11   1   22.10    3.30
  -8 -11   1    6.10    1.30
   7  11  -1   80.89    4.60
  -7 -11   1   84.09    3.70
  -7 -11   1   79.29    3.90
   6  11  -1   17.70    2.40
   6  11  -1   16.90    2.40
  -6 -11   1   16.20    1.60
  -6 -11   1   18.60    2.50
   5  11  -1  177.18    7.80
   5  11  -1  182.28    8.00
  -5 -11   1  180.68    6.90
  -5 -11   1  183.48    7.30
   4  11  -1   47.10    3.20
   4  11  -1   47.40    3.70
  -4 -11   1   47.50    2.40
  -4 -11   1   50.69    3.00
   3  11  -1   10.50    2.50
  -3 -11   1    9.20    1.30
  -3 -11   1    8.00    1.30
   2  11  -1   90.19    3.50
   2  11  -1   90.89    5.70
  -2 -11   1   90.79    4.50
  -2 -11   1   89.99    3.60
   1  11  -1   -0.10    1.00
   1  11  -1    2.80    2.50
  -1 -11   1    0.80    0.90
  -1 -11   1    0.50    1.40
   0  11  -1  120.69    7.10
   0 -11   1  115.09    5.50
  -1  11  -1   19.70    2.90
   1 -11   1   15.10    2.50
  -2  11  -1   54.19    5.60
   2 -11   1   50.89    3.50
  -3  11  -1  146.69    8.90
   3 -11   1  130.29    6.30
  -4  11  -1   81.69    8.10
   4 -11   1   66.09    5.30
  -5  11  -1  107.79    9.00
   5 -11   1   97.49    5.60
   6 -11   1   39.30    5.60
  -7  11  -1   17.60    7.10
   7 -11   1   10.80    3.60
  -8  11  -1   18.80    8.00
   8 -11   1    3.50    4.10
 -15 -10   1   39.20    4.40
  14  10  -1   41.70    5.50
 -14 -10   1   35.00    3.80
  13  10  -1   43.40    4.70
 -13 -10   1   40.60    3.40
  12  10  -1    6.30    2.60
 -12 -10   1    8.80    1.80
  11  10  -1   53.09    4.20
 -11 -10   1   56.39    3.30
  10  10  -1   77.39    4.80
   8  10  -1    0.20    1.80
  -8 -10   1   -0.60    1.10
   7  10  -1   26.00    2.50
  -7 -10   1   24.10    1.90
   6  10  -1   23.90    2.10
   6  10  -1   18.80    2.20
  -6 -10   1   18.50    1.50
  -6 -10   1   18.90    2.10
   5  10  -1  119.09    5.80
   5  10  -1  111.99    5.40
  -5 -10   1  116.79    5.10
  -5 -10   1  109.29    4.70
   4  10  -1    3.80    1.30
   4  10  -1    4.50    1.70
  -4 -10   1    6.20    1.90
  -4 -10   1    3.50    0.80
   3  10  -1   26.80    3.00
  -3 -10   1   23.70    1.50
  -3 -10   1   24.20    2.00
   2  10  -1    1.20    0.90
   2  10  -1   -0.60    2.00
  -2 -10   1    1.00    1.20
   1  10  -1   19.00    3.00
   1  10  -1   23.30    1.40
  -1 -10   1   24.00    2.00
  -1 -10   1   23.00    1.50
   0  10  -1   10.00    2.50
   0  10  -1    9.00    1.10
   0 -10   1   13.00    1.80
  -1  10  -1   17.50    3.00
   1 -10   1   14.40    2.00
  -2  10  -1   14.90    2.90
   2 -10   1   11.40    1.70
  -3  10  -1   58.89    5.60
   3 -10   1   56.39    3.60
  -4  10  -1   51.39    5.90
   4 -10   1   39.80    3.30
  -5  10  -1   32.70    8.40
   5 -10   1   24.60    3.30
   6 -10   1   15.90    2.40
  -7  10  -1   -1.90    6.00
   7 -10   1   -2.30    3.30
   8 -10   1   33.00    5.30
   9 -10   1   29.30    4.30
  15   9  -1    8.10    3.80
 -15  -9   1   13.60    2.70
  14   9  -1   -2.60    3.70
 -14  -9   1    0.70    2.30
  13   9  -1    1.60    2.90
 -13  -9   1    3.10    1.80
  12   9  -1    0.50    2.70
 -12  -9   1    0.40    2.00
  11   9  -1    2.50    2.10
   9   9  -1    6.50    1.80
   8   9  -1   17.30    2.30
  -8  -9   1   13.50    1.50
   7   9  -1   45.70    3.10
  -7  -9   1   43.30    2.50
   6   9  -1  118.79    4.80
   6   9  -1  117.29    5.50
  -6  -9   1  121.79    4.70
  -6  -9   1  106.59    4.70
   5   9  -1   15.50    1.90
  -5  -9   1   17.10    1.90
  -5  -9   1   14.90    1.30
   4   9  -1    0.70    1.20
   4   9  -1   -0.30    1.50
  -4  -9   1    0.20    0.70
  -4  -9   1    1.20    1.50
   3   9  -1   24.70    2.70
   3   9  -1   27.90    1.60
  -3  -9   1   25.10    1.50
  -3  -9   1   26.20    1.90
  -3  -9   1   29.50    2.40
   2   9  -1  161.78    5.40
   2   9  -1  140.09    7.40
  -2  -9   1  155.98    5.60
  -2  -9   1  150.58    6.30
   1   9  -1   -2.30    1.70
   1   9  -1    1.70    0.70
  -1  -9   1    1.70    1.00
  -1  -9   1    1.00    0.60
   0   9  -1   49.60    1.90
   0   9  -1   46.10    4.00
   0  -9   1   45.80    2.70
   0  -9   1   50.39    2.00
  -1   9  -1   29.10    3.50
   1  -9   1   36.20    2.30
  -2   9  -1    1.80    2.20
   2  -9   1    1.60    1.30
  -3   9  -1   16.60    3.60
   3  -9   1   18.60    2.10
   4  -9   1   62.79    3.70
   5  -9   1    9.20    1.90
  -6   9  -1   12.30    4.20
   6  -9   1   11.60    2.30
  -7   9  -1   10.10    5.10
   7  -9   1    0.60    2.80
  -8   9  -1  143.69   11.10
   8  -9   1  124.89    7.80
  -9   9  -1   18.70    7.10
   9  -9   1    0.30    3.60
  15   8  -1   46.80    5.70
 -15  -8   1   43.00    4.00
  14   8  -1   10.10    3.10
 -14  -8   1   11.90    2.20
  13   8  -1    1.90    2.70
 -13  -8   1   -0.60    1.80
  12   8  -1   15.20    2.30
 -12  -8   1   15.90    2.20
  11   8  -1   40.30    3.40
 -11  -8   1   39.40    2.60
  10   8  -1   49.40    3.50
   9   8  -1   45.50    3.10
   8   8  -1  238.48    9.70
  -8  -8   1  240.18    9.00
   7   8  -1   19.20    2.00
  -7  -8   1   18.50    1.50
   6   8  -1  176.08    7.30
  -6  -8   1  167.28    6.50
   5   8  -1   33.20    2.30
   5   8  -1   38.50    2.40
  -5  -8   1   37.00    2.10
  -5  -8   1   31.80    1.80
   4   8  -1   38.10    3.10
   4   8  -1   39.00    2.10
  -4  -8   1   32.70    1.80
  -4  -8   1   36.00    2.30
   3   8  -1  414.46   13.20
   3   8  -1  415.56   15.30
  -3  -8   1  416.96   14.30
  -3  -8   1  377.46   14.00
   2   8  -1   15.20    2.40
   2   8  -1   23.50    1.20
  -2  -8   1   19.80    1.30
  -2  -8   1   22.50    2.00
  -2  -8   1   17.30    1.50
   1   8  -1  318.87   10.00
   1   8  -1  291.77   12.40
  -1  -8   1  319.77   10.10
  -1  -8   1  307.87   11.10
   0   8  -1   -1.10    1.60
   0   8  -1    1.00    0.50
   0  -8   1   -0.60    0.90
   0  -8   1   -0.10    0.50
  -1   8  -1  109.29    6.40
   1  -8   1  120.39    5.20
  -2   8  -1   62.89    4.60
   2  -8   1   66.19    3.40
  -3   8  -1   19.40    3.20
   3  -8   1   26.80    2.10
   4  -8   1   13.60    2.10
  -6   8  -1   46.80    6.00
   6  -8   1   46.00    3.30
  -7   8  -1    0.60    4.40
   7  -8   1    0.30    2.40
   8  -8   1   19.80    2.80
  -9   8  -1   51.79    9.60
   9  -8   1   41.00    8.10
 -10   8  -1   28.90    7.40
  10  -8   1   15.90    3.70
  16   7  -1   29.30    4.60
 -16  -7   1   20.50    3.10
  15   7  -1   92.39    6.70
 -15  -7   1   91.49    5.70
  14   7  -1   -0.40    3.00
 -14  -7   1   -1.80    2.00
  13   7  -1    0.70    2.60
  12   7  -1   16.90    2.70
 -12  -7   1   13.20    2.00
 -11  -7   1   57.89    3.20
  10   7  -1   28.00    2.70
 -10  -7   1   28.50    2.10
   9   7  -1   55.89    3.50
  -9  -7   1   61.09    3.10
   8   7  -1   72.69    3.90
  -8  -7   1   71.69    3.50
   7   7  -1    2.90    1.10
  -7  -7   1    2.50    0.70
   6   7  -1   81.39    4.00
  -6  -7   1   79.99    3.60
   5   7  -1  143.79    5.40
   5   7  -1  138.59    5.90
  -5  -7   1  129.09    5.30
  -5  -7   1  139.99    5.20
   4   7  -1    1.00    0.90
   4   7  -1    2.10    1.10
   4   7  -1    0.20    0.70
  -4  -7   1    0.50    0.50
  -4  -7   1   -0.20    1.00
   3   7  -1  547.35   17.00
   3   7  -1  550.84   18.60
   3   7  -1  518.45   17.50
  -3  -7   1  525.95   17.00
  -3  -7   1  528.05   17.80
  -3  -7   1  529.75   17.70
   2   7  -1  811.82   26.00
   2   7  -1  832.12   25.20
   2   7  -1  809.32   27.40
  -2  -7   1  819.72   26.10
  -2  -7   1  824.22   26.60
  -2  -7   1  790.22   25.20
   1   7  -1  409.76   17.10
   1   7  -1  455.45   15.00
   1   7  -1  442.36   13.70
  -1  -7   1  436.96   15.40
  -1  -7   1  439.56   13.80
  -1  -7   1  433.36   14.80
   0   7  -1  125.09    4.10
   0   7  -1  111.49    6.10
   0  -7   1  116.09    5.50
   0  -7   1  125.69    4.20
   0  -7   1  120.99    5.00
  -1   7  -1  107.09    5.90
   1  -7   1  111.89    4.80
  -2   7  -1  138.39    7.20
   2  -7   1  135.59    5.70
  -3   7  -1    5.20    1.70
   3  -7   1    5.50    1.10
  -4   7  -1  124.19    7.20
   4  -7   1  131.29    5.70
  -5   7  -1   22.70    3.50
   5  -7   1   24.60    2.20
  -7   7  -1    2.10    3.80
   7  -7   1    1.00    2.10
  -8   7  -1    9.20    4.70
  -9   7  -1   18.80    5.10
   9  -7   1   10.30    2.80
 -10   7  -1   15.60    6.40
  10  -7   1    6.90    3.30
 -11   7  -1   15.20    8.20
  11  -7   1    7.50    4.00
  16   6  -1  103.09    7.30
 -16  -6   1   74.49    5.30
  15   6  -1   30.00    5.40
 -15  -6   1   29.50    3.50
  14   6  -1   21.30    3.20
 -14  -6   1   21.30    2.90
  13   6  -1   12.30    2.60
 -13  -6   1    6.10    1.60
  12   6  -1    8.20    2.10
 -12  -6   1    6.00    1.40
 -11  -6   1    2.10    1.20
  10   6  -1   27.20    2.60
 -10  -6   1   32.10    2.20
   9   6  -1  128.89    6.00
  -9  -6   1  130.99    5.50
   8   6  -1   26.40    2.10
  -8  -6   1   24.60    1.70
   7   6  -1   18.00    1.80
  -7  -6   1   19.90    1.40
   6   6  -1    1.60    0.90
  -6  -6   1    1.10    0.60
   5   6  -1   28.80    1.60
   5   6  -1   29.70    1.80
   5   6  -1   34.20    1.60
   5   6  -1   29.00    1.90
  -5  -6   1   30.80    2.00
   4   6  -1  143.09    5.50
   4   6  -1  149.59    5.70
   4   6  -1  146.39    5.30
  -4  -6   1  144.19    5.50
  -4  -6   1  142.49    5.40
   3   6  -1  274.07    9.00
   3   6  -1  257.57    9.40
   3   6  -1  272.07   10.10
   3   6  -1  280.77    9.90
  -3  -6   1  269.17    9.60
  -3  -6   1  270.37    9.10
   2   6  -1   82.19    3.10
   2   6  -1   73.89    4.40
   2   6  -1   80.49    3.50
  -2  -6   1   82.79    3.20
  -2  -6   1   79.69    3.80
  -2  -6   1   83.99    3.60
   1   6  -1   -0.20    1.10
   1   6  -1    0.70    0.40
   1   6  -1    0.00    0.80
  -1  -6   1    0.50    1.00
  -1  -6   1    0.70    0.30
  -1  -6   1    1.00    0.60
   0   6  -1  238.88    8.40
   0   6  -1  225.78    9.70
   0   6  -1  231.18    7.40
   0  -6   1  230.88    7.40
   0  -6   1  231.28    9.10
  -1   6  -1   11.70    1.40
  -1   6  -1    7.80    1.60
   1  -6   1   13.10    1.70
   1  -6   1   10.70    1.10
  -2   6  -1  235.58   10.30
   2  -6   1  245.88    9.00
  -3   6  -1    2.70    1.40
   3  -6   1    5.30    0.90
  -4   6  -1  188.28    9.20
   4  -6   1  186.88    7.50
  -5   6  -1    6.10    2.00
   5  -6   1    7.60    1.20
  -6   6  -1   49.50    4.40
   6  -6   1   50.99    3.20
  -8   6  -1   11.50    3.90
   8  -6   1    5.30    2.30
  -9   6  -1    8.30    4.80
   9  -6   1    5.80    2.40
 -10   6  -1   22.50    5.50
  10  -6   1   14.80    2.80
  11  -6   1   29.30    3.70
 -12   6  -1   10.20    8.50
  12  -6   1   -3.50    4.50
  15   5  -1    0.00    3.50
 -15  -5   1    2.20    2.40
  14   5  -1   47.40    4.70
 -14  -5   1   40.20    3.20
  13   5  -1    9.90    2.70
 -13  -5   1    6.30    1.60
  12   5  -1   13.60    2.00
 -12  -5   1    8.70    1.40
 -11  -5   1    0.90    1.20
  10   5  -1   43.70    3.10
 -10  -5   1   48.40    2.70
   9   5  -1   76.69    4.10
  -9  -5   1   76.39    3.60
   8   5  -1   94.39    4.60
  -8  -5   1   94.29    4.10
   7   5  -1  262.57    9.90
  -7  -5   1  257.57    9.20
  -6  -5   1    4.00    1.20
   5   5  -1   73.99    4.10
   5   5  -1   78.89    3.20
  -5  -5   1   77.79    3.50
  -5  -5   1   68.09    3.40
   4   5  -1  246.58    8.30
   4   5  -1  247.28    8.90
   4   5  -1  248.18    8.30
   4   5  -1  240.58    8.50
  -4  -5   1  242.18    8.40
  -4  -5   1  247.58    8.70
  -4  -5   1  240.08    8.30
   3   5  -1  237.08    8.50
   3   5  -1  221.68    8.00
   3   5  -1  236.38    7.80
   3   5  -1  235.48    8.40
  -3  -5   1  229.38    7.80
  -3  -5   1  227.68    8.20
   2   5  -1    3.30    0.50
   2   5  -1    2.80    1.30
   2   5  -1    2.40    0.60
  -2  -5   1    3.10    0.60
  -2  -5   1    2.80    0.70
  -2  -5   1    2.50    0.50
   1   5  -1    0.40    0.30
   1   5  -1   -0.60    1.00
   1   5  -1    0.10    0.50
  -1  -5   1    0.70    0.50
  -1  -5   1   -0.10    0.80
  -1  -5   1    0.70    0.30
   0   5  -1  112.59    3.80
   0   5  -1  108.29    5.50
   0   5  -1  115.79    4.50
   0  -5   1  109.19    4.50
   0  -5   1  119.09    3.80
   0  -5   1  107.99    5.00
  -1   5  -1   77.59    4.50
  -1   5  -1   85.29    3.60
   1  -5   1   80.19    3.60
   1  -5   1   81.99    4.10
  -2   5  -1   34.00    2.00
  -2   5  -1   28.10    2.40
   2  -5   1   28.40    1.80
   2  -5   1   36.30    2.30
  -3   5  -1  163.28    7.80
   3  -5   1  167.98    6.50
  -4   5  -1    7.50    1.60
   4  -5   1    6.60    1.30
  -5   5  -1   11.10    2.10
   5  -5   1   13.00    1.50
  -6   5  -1    1.70    2.10
   6  -5   1    5.00    1.40
  -7   5  -1  178.18    9.20
  -8   5  -1   11.80    5.30
  -9   5  -1    5.20    4.20
   9  -5   1   -0.80    2.00
 -10   5  -1    8.10    5.10
 -11   5  -1  151.98   10.90
  11  -5   1  120.29    7.70
  12  -5   1  106.29    6.70
  15   4  -1   11.50    3.40
 -15  -4   1    2.60    2.50
  14   4  -1   -0.90    3.10
  13   4  -1   10.00    2.50
 -13  -4   1    4.40    1.60
  12   4  -1    5.60    2.30
 -12  -4   1    4.50    1.30
 -11  -4   1   33.20    2.90
 -11  -4   1   31.60    2.90
 -11  -4   1   31.50    2.10
  10   4  -1   38.60    2.80
 -10  -4   1   37.00    2.60
 -10  -4   1   41.40    2.70
 -10  -4   1   37.50    2.30
   9   4  -1   36.70    2.60
  -9  -4   1   35.10    2.40
  -9  -4   1   36.10    2.20
  -9  -4   1   33.30    2.00
   8   4  -1   53.59    3.10
  -8  -4   1   58.59    2.80
   7   4  -1  412.46   14.60
  -7  -4   1  419.66   13.90
   6   4  -1   61.39    3.20
   6   4  -1   68.79    2.90
  -6  -4   1   66.29    3.10
   5   4  -1  114.19    4.30
   5   4  -1  110.39    4.80
  -5  -4   1  109.39    4.60
   4   4  -1   34.20    1.70
   4   4  -1   34.60    2.00
  -4  -4   1   32.30    1.70
  -4  -4   1   37.00    2.00
   3   4  -1   36.40    1.70
   3   4  -1   38.10    2.00
   3   4  -1   35.60    1.80
   3   4  -1   41.20    2.10
  -3  -4   1   36.20    1.80
  -3  -4   1   32.70    1.90
   2   4  -1  251.97    8.10
   2   4  -1  262.87    9.10
   2   4  -1  246.28    8.40
  -2  -4   1  242.58    8.10
  -2  -4   1  247.58    8.50
  -2  -4   1  245.08    8.70
   1   4  -1  137.79    4.60
   1   4  -1  130.49    5.90
   1   4  -1  140.49    5.00
  -1  -4   1  131.09    5.40
  -1  -4   1  137.49    5.00
  -1  -4   1  137.39    4.60
   0   4  -1   56.39    2.00
   0   4  -1   56.29    2.40
   0   4  -1   52.29    3.40
   0  -4   1   53.89    2.00
   0  -4   1   52.59    2.90
   0  -4   1   55.39    2.50
  -1   4  -1  955.60   29.20
  -1   4  -1  903.81   30.40
   1  -4   1  945.41   30.10
   1  -4   1  944.81   29.30
  -2   4  -1   42.30    2.20
  -2   4  -1   39.00    3.00
   2  -4   1   41.40    2.60
   2  -4   1   41.90    2.20
  -3   4  -1   44.90    3.20
  -3   4  -1   53.59    2.50
   3  -4   1   44.10    2.70
   3  -4   1   52.09    3.00
  -4   4  -1   -1.40    1.20
   4  -4   1   -0.40    0.70
  -5   4  -1  166.58    8.00
   5  -4   1  165.28    6.70
  -6   4  -1   22.20    2.90
   6  -4   1   22.60    1.90
  -7   4  -1   17.90    2.60
   7  -4   1   12.70    1.90
  -8   4  -1  144.79    8.10
  -9   4  -1    9.40    4.60
 -10   4  -1    8.70    4.60
  10  -4   1    3.80    2.40
 -11   4  -1   16.10    5.20
  11  -4   1    9.80    2.60
 -12   4  -1  141.99   11.20
  12  -4   1  109.69    6.70
 -13   4  -1   14.70   12.20
  15   3  -1   -1.90    3.50
 -15  -3   1   -0.90    2.50
  14   3  -1   22.80    3.30
 -14  -3   1   15.80    2.80
  13   3  -1   10.10    2.70
  12   3  -1    3.00    2.20
 -12  -3   1    7.10    2.70
 -12  -3   1    0.90    1.40
 -11  -3   1    4.50    2.40
 -11  -3   1    3.30    1.10
 -11  -3   1    5.30    2.00
  10   3  -1   86.49    4.60
 -10  -3   1   83.79    4.20
 -10  -3   1   88.79    4.60
 -10  -3   1   86.19    3.90
   9   3  -1   26.90    2.20
  -9  -3   1   28.30    1.80
  -9  -3   1   26.10    2.30
  -9  -3   1   26.10    2.20
   8   3  -1   45.80    2.80
  -8  -3   1   49.10    2.40
  -8  -3   1   44.90    2.50
  -8  -3   1   48.00    2.70
   7   3  -1   29.20    2.00
  -7  -3   1   26.30    1.60
  -7  -3   1   28.20    1.80
  -7  -3   1   29.60    1.80
   6   3  -1  760.32   25.50
   6   3  -1  825.62   24.80
  -6  -3   1  787.72   25.50
  -6  -3   1  790.52   24.60
  -6  -3   1  791.12   24.70
   5   3  -1   12.90    1.20
   5   3  -1   12.60    0.90
   5   3  -1   13.20    1.00
  -5  -3   1   11.70    0.90
  -5  -3   1   13.00    1.20
  -5  -3   1   13.10    1.00
   4   3  -1    1.30    0.40
   4   3  -1    0.70    0.50
   4   3  -1    0.90    0.40
  -4  -3   1    0.70    0.40
  -4  -3   1    0.10    0.60
   3   3  -1    2.80    0.50
   2   3  -1  635.64   19.40
   2   3  -1  601.04   19.20
   2   3  -1  620.54   19.00
   2   3  -1  628.54   19.40
  -2  -3   1  602.34   19.00
  -2  -3   1  613.74   19.50
   1   3  -1  785.82   23.60
   1   3  -1  790.12   23.90
   1   3  -1  782.82   24.60
  -1  -3   1  784.82   24.40
  -1  -3   1  759.82   23.60
  -1  -3   1  748.83   23.90
   0   3  -1   -0.20    1.10
   0   3  -1    2.40    0.40
   0  -3   1    1.60    0.30
   0  -3   1    2.10    0.40
  -1   3  -1  869.71   26.20
  -1   3  -1  808.02   27.20
   1  -3   1  849.12   26.10
   1  -3   1  844.42   26.90
  -2   3  -1  286.97    9.60
  -2   3  -1  279.27   10.70
   2  -3   1  285.37   10.40
   2  -3   1  284.87    9.70
  -3   3  -1   52.39    3.50
  -3   3  -1   58.79    2.70
   3  -3   1   55.49    3.10
   3  -3   1   58.09    2.80
  -4   3  -1    7.70    1.20
   4  -3   1    7.30    1.50
   4  -3   1    5.60    1.00
  -5   3  -1   21.50    2.40
   5  -3   1   25.50    1.70
   5  -3   1   27.10    1.10
  -6   3  -1   30.20    1.30
  -6   3  -1   24.40    2.80
   6  -3   1   25.80    2.00
   6  -3   1   30.10    1.30
  -7   3  -1    6.60    0.80
  -7   3  -1    2.40    1.90
   7  -3   1    4.60    0.70
   7  -3   1    6.50    1.20
  -8   3  -1  177.38    6.10
  -8   3  -1  170.38    8.70
   8  -3   1  176.28    5.90
  -9   3  -1   30.10    4.70
  -9   3  -1   28.10    1.60
   9  -3   1   28.20    1.70
 -10   3  -1    5.20    3.90
 -11   3  -1    4.80    4.60
  11  -3   1    0.60    2.60
  12  -3   1   32.50    4.50
  13  -3   1   77.59    5.90
  15   2  -1    7.80    3.60
 -15  -2   1   -0.20    2.60
 -14  -2   1   -0.40    2.10
  13   2  -1   52.59    4.20
 -13  -2   1   51.49    3.00
  12   2  -1   -0.50    2.20
 -12  -2   1    0.10    1.40
 -12  -2   1    4.90    2.80
 -11  -2   1   18.90    1.70
 -11  -2   1   22.90    2.90
  10   2  -1   41.10    2.90
 -10  -2   1   43.00    3.10
 -10  -2   1   42.20    2.30
 -10  -2   1   43.90    3.30
   9   2  -1   83.29    4.30
  -9  -2   1   83.99    4.00
  -9  -2   1   84.69    3.70
  -9  -2   1   84.99    4.50
   8   2  -1   23.60    2.00
  -8  -2   1   23.30    2.00
  -8  -2   1   23.40    1.50
  -8  -2   1   22.10    1.90
   7   2  -1    0.60    0.80
   7   2  -1    1.50    0.70
  -7  -2   1    0.40    0.50
  -7  -2   1    0.70    0.90
  -7  -2   1    0.20    0.80
   6   2  -1  976.50   29.20
   6   2  -1  931.41   30.10
  -6  -2   1  934.91   29.40
  -6  -2   1  926.31   29.20
  -6  -2   1  937.31   29.50
   5   2  -1  559.84   18.30
   5   2  -1  578.24   17.70
  -5  -2   1  552.84   17.80
  -5  -2   1  554.44   17.80
  -5  -2   1  535.25   17.70
  -5  -2   1  578.04   18.40
   4   2  -1   59.99    2.50
   4   2  -1   63.39    2.90
   4   2  -1   63.29    2.50
  -4  -2   1   59.79    2.50
  -4  -2   1   62.39    2.80
  -4  -2   1   59.49    2.50
   3   2  -1  377.86   11.90
   3   2  -1  376.56   12.30
   3   2  -1  389.06   12.00
  -3  -2   1  375.46   11.90
  -3  -2   1  382.26   12.20
  -3  -2   1  363.96   11.90
   2   2  -1   76.89    3.00
   2   2  -1   79.29    2.80
   2   2  -1   76.79    2.90
  -2  -2   1   78.99    3.00
  -2  -2   1   77.49    3.00
  -2  -2   1   78.89    2.80
   1   2  -1  352.66   10.60
   1   2  -1  344.47   10.70
   1   2  -1  346.67   11.10
  -1  -2   1  345.57   10.70
  -1  -2   1  324.67   11.50
  -1  -2   1  337.37   10.60
   0   2  -1 3912.81  114.59
   0  -2   1 3201.48  113.39
  -1   2  -1  152.48    4.80
  -1   2  -1  159.28    5.30
  -1   2  -1  152.68    6.10
   1  -2   1  157.48    5.30
   1  -2   1  154.58    5.90
   1  -2   1  147.09    4.80
  -2   2  -1  224.68    8.70
  -2   2  -1  230.58    7.80
   2  -2   1  236.58    8.50
   2  -2   1  226.68    7.80
   2  -2   1  228.58    7.10
  -3   2  -1    4.90    0.40
  -3   2  -1    3.80    1.20
  -3   2  -1    5.30    0.80
   3  -2   1    4.70    0.50
   3  -2   1    5.50    1.00
   3  -2   1    4.50    0.70
  -4   2  -1    6.30    1.40
  -4   2  -1    6.60    1.10
   4  -2   1    6.70    0.50
   4  -2   1    5.80    1.20
   4  -2   1    4.90    0.90
  -5   2  -1   15.00    2.30
  -5   2  -1   18.80    1.00
  -5   2  -1   17.60    1.70
   5  -2   1   15.70    1.30
   5  -2   1   18.10    1.80
   5  -2   1   19.40    1.00
  -6   2  -1  142.89    4.80
  -6   2  -1  124.59    6.40
   6  -2   1  133.79    4.70
   6  -2   1  126.39    5.60
   6  -2   1  148.09    6.90
  -7   2  -1    0.90    0.60
  -7   2  -1   -1.30    1.50
   7  -2   1    1.50    0.60
   7  -2   1    0.10    1.00
  -8   2  -1   30.70    3.30
  -8   2  -1   35.80    1.80
   8  -2   1   37.70    1.80
   8  -2   1   32.30    2.50
  -9   2  -1   22.10    3.60
   9  -2   1   23.60    1.70
 -10   2  -1    2.40    3.30
 -10   2  -1    0.20    1.10
 -11   2  -1   18.30    3.90
  11  -2   1   13.20    2.20
 -12   2  -1    5.20    4.90
  12  -2   1    0.50    2.80
  13  -2   1   72.19    5.80
 -14   2  -1    9.80    7.30
  14  -2   1    1.30    4.30
  15   1  -1   25.80    3.90
  14   1  -1   13.70    3.20
  13   1  -1    4.90    2.70
 -13  -1   1    1.50    1.80
  12   1  -1  121.09    6.20
 -12  -1   1  118.09    5.10
 -12  -1   1  129.59    6.80
  11   1  -1   34.00    2.90
 -11  -1   1   33.40    3.70
 -11  -1   1   26.40    2.00
  10   1  -1    3.10    1.40
 -10  -1   1    3.40    0.90
 -10  -1   1    5.80    2.00
   9   1  -1    3.50    1.40
  -9  -1   1    0.90    0.80
  -9  -1   1    2.30    1.80
  -9  -1   1    0.00    1.50
   8   1  -1  249.68    9.80
  -8  -1   1  264.47   10.20
  -8  -1   1  255.07    9.60
  -8  -1   1  263.97    9.00
   7   1  -1    5.90    1.00
   7   1  -1    7.60    1.30
  -7  -1   1    6.60    1.30
  -7  -1   1    7.60    1.40
   6   1  -1  106.79    3.80
   6   1  -1   88.39    4.10
  -6  -1   1   94.39    4.10
  -6  -1   1   87.49    4.00
  -6  -1   1   93.29    4.30
  -6  -1   1   96.99    3.80
   5   1  -1  157.58    5.40
   5   1  -1  151.88    6.00
  -5  -1   1  155.58    5.90
  -5  -1   1  146.39    5.70
  -5  -1   1  154.18    5.90
  -5  -1   1  153.08    5.40
   4   1  -1   18.50    1.00
   4   1  -1   18.20    1.30
  -4  -1   1   16.60    1.20
  -4  -1   1   18.30    1.10
  -4  -1   1   17.40    1.20
  -4  -1   1   18.00    1.20
   3   1  -1 2430.46   73.79
  -3  -1   1 2466.35   73.79
  -3  -1   1 2435.06   73.69
   2   1  -1  598.14   18.20
   2   1  -1  605.24   18.40
   2   1  -1  594.64   18.40
  -2  -1   1  588.34   18.40
  -2  -1   1  618.74   18.40
  -2  -1   1  564.64   18.20
   1   1  -1  372.66   11.30
   1   1  -1  362.06   11.10
   1   1  -1  316.67   11.10
  -1  -1   1  380.56   11.10
  -1  -1   1  368.06   11.30
  -1  -1   1  360.86   11.10
   0   1  -1  676.93   20.40
   0  -1   1  676.73   21.00
  -1   1  -1  309.77   10.50
  -1   1  -1  309.97   10.10
   1  -1   1  327.37    9.90
   1  -1   1  310.87    9.60
   1  -1   1  307.47    9.60
   1  -1   1  324.37   10.50
   2  -1   1 2944.31   89.09
  -3   1  -1   53.79    2.00
  -3   1  -1   46.30    3.00
  -3   1  -1   50.89    2.40
   3  -1   1   53.39    1.90
   3  -1   1   51.39    2.40
   3  -1   1   50.29    2.60
  -4   1  -1  414.66   13.80
  -4   1  -1  413.46   14.50
  -4   1  -1  407.96   12.90
   4  -1   1  416.36   14.10
   4  -1   1  402.76   13.80
   4  -1   1  423.06   12.90
  -5   1  -1    2.20    0.40
  -5   1  -1    2.50    1.00
  -5   1  -1    0.90    1.10
   5  -1   1    2.30    0.40
   5  -1   1    1.00    0.90
  -6   1  -1  513.45   16.10
  -6   1  -1  507.15   18.20
   6  -1   1  476.95   17.10
   6  -1   1  517.65   17.40
   6  -1   1  515.45   15.90
  -7   1  -1    6.60    0.80
  -7   1  -1    4.10    1.40
   7  -1   1    5.10    1.10
   7  -1   1    8.10    0.90
   7  -1   1    8.30    1.90
  -8   1  -1    1.60    0.80
  -8   1  -1    0.80    1.70
   8  -1   1    2.10    1.30
   8  -1   1    2.20    0.80
  -9   1  -1    9.00    2.30
  -9   1  -1    4.40    0.90
   9  -1   1    4.10    1.30
 -10   1  -1    8.30    1.50
 -11   1  -1   44.30    2.50
 -12   1  -1    6.30    4.30
 -12   1  -1    1.20    1.60
  12  -1   1    2.20    2.60
  13  -1   1   13.60    3.40
  14  -1   1   42.00    5.70
  14   0  -1   28.10    5.10
  13   0  -1    1.90    2.70
 -13   0   1   -0.40    1.80
  12   0  -1  109.29    7.40
 -12   0   1  119.59    5.00
 -12   0   1  145.49    7.70
  11   0  -1   -0.90    1.90
 -11   0   1    3.30    2.70
 -11   0   1    0.60    1.20
  10   0  -1  357.46   15.20
 -10   0   1  385.96   12.90
 -10   0   1  393.86   14.80
   9   0  -1    4.30    1.30
  -9   0   1    5.20    0.80
  -9   0   1    6.50    1.70
   8   0  -1  294.97    9.80
   8   0  -1  269.27   10.80
  -8   0   1  288.27   11.20
  -8   0   1  293.57    9.90
  -8   0   1  303.77   11.50
   7   0  -1  184.98    6.10
  -7   0   1  162.08    6.80
  -7   0   1  157.78    7.80
  -7   0   1  173.58    6.20
   6   0  -1  201.18    6.60
   6   0  -1  174.58    7.20
  -6   0   1  195.78    7.80
  -6   0   1  195.98    7.50
  -6   0   1  197.28    6.70
  -6   0   1  187.38    7.30
   5   0  -1  137.09    4.60
   5   0  -1  131.99    5.30
  -5   0   1  130.29    5.50
  -5   0   1  123.99    5.20
  -5   0   1  132.49    4.70
  -5   0   1  128.09    5.20
   4   0  -1   32.90    1.80
   4   0  -1   32.00    1.40
  -4   0   1   31.00    1.80
  -4   0   1   32.50    1.90
  -4   0   1   33.70    1.80
  -4   0   1   31.20    1.50
   3   0  -1 1457.25   44.80
   3   0  -1 1505.05   44.30
  -3   0   1 1418.66   44.80
  -3   0   1 1511.85   44.90
  -3   0   1 1452.15   45.00
   2   0  -1  287.97    9.20
   2   0  -1  286.67    8.90
   2   0  -1  284.27    9.30
  -2   0   1  293.97    9.20
  -2   0   1  284.27    9.30
  -2   0   1  279.17    8.90
   1   0  -1   49.60    2.00
   1   0  -1   51.09    1.70
   1   0  -1   45.30    1.90
  -1   0   1   41.20    1.60
  -1   0   1   51.59    2.00
  -1   0   1   51.29    1.80
  -1   0  -1  230.78    7.00
   1   0   1  201.58    6.50
   1   0   1  180.78    6.70
  -2   0  -1  419.16   13.10
  -2   0  -1  423.16   13.70
  -2   0  -1  444.66   13.50
   2   0   1  438.06   13.50
   2   0   1  422.46   13.10
   2   0   1  414.86   14.00
  -3   0  -1    1.20    0.40
   3   0   1    1.10    0.30
   3   0   1    1.20    0.50
   3   0   1    0.80    0.40
  -4   0  -1   92.49    3.80
  -4   0  -1   89.19    4.20
  -4   0  -1   95.49    3.40
   4   0   1   91.39    3.90
   4   0   1   90.19    3.90
   4   0   1   94.79    3.30
  -5   0  -1    0.70    0.40
  -5   0  -1    1.30    0.80
  -5   0  -1   -1.00    0.90
   5   0   1    0.80    0.40
   5   0   1    1.00    0.70
   5   0   1    0.50    0.60
  -6   0  -1   40.60    3.00
  -6   0  -1   43.90    2.70
  -6   0  -1   42.50    2.00
   6   0   1   43.70    2.50
   6   0   1   37.10    2.20
   6   0   1   42.30    1.90
  -7   0  -1  610.74   19.30
  -7   0  -1  602.24   21.00
   7   0   1  578.54   20.30
   7   0   1  620.14   20.40
   7   0   1  608.54   19.10
  -8   0  -1    0.30    1.50
  -8   0  -1    0.00    0.70
   8   0   1   -0.30    1.60
   8   0   1    0.40    0.90
   8   0   1    0.60    1.00
  -9   0  -1   21.60    2.90
  -9   0  -1   21.90    1.50
   9   0   1   24.50    2.10
 -10   0  -1    9.60    1.40
 -11   0  -1   36.80    4.40
 -11   0  -1   29.20    2.10
 -12   0  -1    1.60    1.50
  12   0   1    3.00    2.80
 -13   0  -1    3.10    1.90
 -13   0  -1   18.30    4.70
  13   0   1    8.20    2.70
 -14   0  -1    4.80    5.60
  14   0   1    2.60    3.60
  15   0   1   21.00    4.30
  14  -1  -1   11.30    4.00
  13  -1  -1    3.30    3.30
 -13   1   1   17.20    5.90
  12  -1  -1    2.90    2.50
 -12   1   1    0.80    1.60
  11  -1  -1   54.49    3.80
 -11   1   1   48.60    2.60
 -10   1   1   17.40    1.50
   9  -1  -1   14.90    2.10
  -9   1   1   13.40    1.30
  -9   1   1   13.70    3.10
   8  -1  -1   12.60    1.30
   8  -1  -1   12.90    1.80
  -8   1   1   11.10    2.10
   7  -1  -1  360.26   13.40
   7  -1  -1  400.76   12.30
  -7   1   1  386.36   12.30
  -7   1   1  358.06   13.90
   6  -1  -1    3.70    0.60
   6  -1  -1    3.30    0.80
  -6   1   1    3.50    0.60
  -6   1   1    3.70    1.10
   5  -1  -1   41.70    1.80
  -5   1   1   39.20    2.40
  -5   1   1   40.50    2.30
  -5   1   1   43.60    1.80
  -5   1   1   39.40    2.60
   4  -1  -1   12.60    1.10
   4  -1  -1   12.60    0.70
  -4   1   1   12.00    0.70
  -4   1   1   11.60    1.20
  -4   1   1   10.70    1.10
  -4   1   1   12.40    1.20
   3  -1  -1  491.65   14.80
   3  -1  -1  495.45   15.50
  -3   1   1  467.85   14.70
  -3   1   1  477.25   15.80
  -3   1   1  462.55   15.60
  -3   1   1  486.95   15.50
   2  -1  -1  124.59    4.40
   2  -1  -1  127.79    4.00
  -2   1   1  123.69    4.80
  -2   1   1  116.99    4.60
  -2   1   1  123.59    4.00
  -2   1   1  126.09    4.40
   1  -1  -1  478.85   14.90
   1  -1  -1  493.95   15.50
   1  -1  -1  512.25   15.20
  -1   1   1  494.35   15.40
  -1   1   1  499.35   15.50
  -1   1   1  480.45   14.90
  -1   1   1  489.55   15.50
   0   1   1    1.30    0.20
   0   1   1    1.30    0.30
   0   1   1    1.00    0.10
  -1  -1  -1  278.77    9.80
  -1  -1  -1  346.67   10.00
   1   1   1  341.67    9.80
   1   1   1  277.67    9.80
   1   1   1  341.77    9.80
  -2  -1  -1  106.29    3.80
  -2  -1  -1  111.19    3.80
  -2  -1  -1  115.39    4.00
   2   1   1  113.59    4.00
   2   1   1  114.49    3.80
   2   1   1  110.09    3.90
  -3  -1  -1    0.00    0.90
  -3  -1  -1    1.80    0.40
  -3  -1  -1    2.40    0.40
   3   1   1    1.40    0.50
   3   1   1    2.00    0.40
   3   1   1    1.60    0.50
  -4  -1  -1  131.59    5.20
  -4  -1  -1  134.59    5.10
  -4  -1  -1  133.69    4.70
   4   1   1  133.59    4.90
   4   1   1  134.19    5.20
   4   1   1  131.39    4.60
  -5  -1  -1    6.60    0.70
  -5  -1  -1    8.10    1.40
  -5  -1  -1    7.60    1.10
   5   1   1    6.40    0.80
   5   1   1    6.80    0.90
   5   1   1    7.20    0.70
  -6  -1  -1    0.10    1.00
  -6  -1  -1    2.10    1.00
  -6  -1  -1    2.00    0.50
   6   1   1    2.00    0.80
   6   1   1    3.20    0.50
   6   1   1    0.80    0.70
  -7  -1  -1   80.59    4.50
   7   1   1   88.99    3.90
   7   1   1   76.79    3.90
   7   1   1   86.49    3.40
  -8  -1  -1   49.99    3.70
  -8  -1  -1   50.19    2.40
   8   1   1   46.60    2.80
   8   1   1   51.69    2.90
  -9  -1  -1   51.59    3.00
  -9  -1  -1   53.99    2.60
  -9  -1  -1   48.80    3.50
   9   1   1   50.59    3.10
 -10  -1  -1    5.00    1.00
 -10  -1  -1    6.90    2.10
 -11  -1  -1  106.09    5.90
 -11  -1  -1   98.29    4.40
 -12  -1  -1   89.49    6.00
 -12  -1  -1   72.29    3.70
  12   1   1   77.79    4.70
 -13  -1  -1   14.30    2.50
  13   1   1   21.20    3.90
 -14  -1  -1   -0.80    2.30
 -14  -1  -1    0.70    5.50
  14   1   1    3.50    3.40
  15   1   1   10.20    4.30
  14  -2  -1    7.60    4.00
 -13   2   1   16.40   11.00
  12  -2  -1   30.70    4.20
 -11   2   1   41.90    2.40
  10  -2  -1   33.40    3.00
 -10   2   1   43.50    4.70
 -10   2   1   30.50    1.90
   9  -2  -1    0.90    1.60
   9  -2  -1    2.60    1.10
  -9   2   1    1.70    2.30
  -9   2   1    1.30    0.90
   8  -2  -1   78.59    3.10
   8  -2  -1   72.89    4.00
  -8   2   1   71.79    4.60
  -8   2   1   81.69    3.20
   7  -2  -1  336.57   12.50
   7  -2  -1  346.47   11.10
  -7   2   1  324.47   13.20
  -7   2   1  365.26   11.20
   6  -2  -1   62.49    2.40
   6  -2  -1   58.99    3.10
  -6   2   1   64.09    2.50
  -6   2   1   55.49    3.50
   5  -2  -1   26.80    2.10
   5  -2  -1   26.40    1.70
   5  -2  -1   28.40    1.30
  -5   2   1   29.30    1.90
  -5   2   1   28.60    2.00
  -5   2   1   29.20    1.30
   4  -2  -1  282.37    9.00
   4  -2  -1  295.47   10.60
   4  -2  -1  282.47   10.10
  -4   2   1  289.67   10.80
  -4   2   1  282.47   10.00
  -4   2   1  295.27    9.10
   3  -2  -1   97.19    4.00
   3  -2  -1   99.39    4.30
  -3   2   1  103.59    4.00
  -3   2   1   95.69    4.50
  -3   2   1   96.29    3.20
   2  -2  -1 1109.99   34.30
  -2   2   1 1091.99   34.90
  -2   2   1 1147.99   34.30
   1  -2  -1   48.70    2.30
   1  -2  -1   47.60    2.10
  -1   2   1   49.99    2.10
  -1   2   1   46.80    2.30
   0  -2  -1  277.97    8.80
   0  -2  -1  271.97    8.40
   0   2   1  274.37    8.70
   0   2   1  269.57    9.00
   0   2   1  270.57    8.90
   0   2   1  279.77    8.40
  -1  -2  -1  144.59    4.90
  -1  -2  -1  147.29    4.90
  -1  -2  -1  143.39    4.70
   1   2   1  142.99    4.70
   1   2   1  147.59    4.90
   1   2   1  150.38    4.90
  -2  -2  -1 2914.31   92.09
   2   2   1 2731.33   91.39
  -3  -2  -1  457.75   14.50
  -3  -2  -1  460.55   14.80
   3   2   1  468.55   14.90
   3   2   1  459.65   14.40
  -4  -2  -1  549.25   17.30
  -4  -2  -1  561.64   17.80
  -4  -2  -1  537.05   17.30
   4   2   1  555.94   17.30
   4   2   1  555.94   17.10
  -5  -2  -1   13.50    1.30
  -5  -2  -1   10.90    1.30
  -5  -2  -1   11.50    1.00
   5   2   1   14.00    1.30
   5   2   1   14.30    1.00
   5   2   1   12.90    0.90
  -6  -2  -1  112.99    4.80
  -6  -2  -1  115.29    4.40
  -6  -2  -1  106.69    4.60
   6   2   1  111.39    4.20
   6   2   1  110.39    4.30
   6   2   1  102.99    4.60
  -7  -2  -1   18.60    2.00
  -7  -2  -1   19.80    1.30
   7   2   1   20.40    1.30
   7   2   1   21.30    1.50
  -8  -2  -1  108.09    5.40
  -8  -2  -1  106.09    4.40
  -8  -2  -1  109.79    4.50
  -9  -2  -1  244.18    9.00
  -9  -2  -1  250.37    9.20
  -9  -2  -1  261.67   10.20
   9   2   1  250.47   10.00
 -10  -2  -1   16.90    3.20
 -10  -2  -1   21.00    1.60
 -10  -2  -1   24.90    2.40
 -11  -2  -1   38.80    2.40
 -11  -2  -1   51.89    3.90
 -12  -2  -1   38.10    4.40
 -12  -2  -1   33.80    2.40
  12   2   1   35.60    3.40
 -13  -2  -1    3.70    1.80
 -13  -2  -1    9.80    3.60
  13   2   1    5.30    2.70
 -14  -2  -1   -0.50    2.20
 -15  -2  -1   24.80    3.80
  13  -3  -1   90.59    6.30
  12  -3  -1    2.50    3.10
 -12   3   1    8.20    6.60
  11  -3  -1   20.00    3.90
 -11   3   1   36.50    7.60
  10  -3  -1    9.50    2.20
   9  -3  -1   28.00    1.80
  -9   3   1   27.30    4.30
  -9   3   1   29.30    1.60
   8  -3  -1    1.10    0.90
   8  -3  -1    1.60    1.40
  -8   3   1    2.40    0.70
  -8   3   1    1.70    2.10
   7  -3  -1   13.90    1.80
   7  -3  -1   15.50    1.10
  -7   3   1   12.20    2.40
  -7   3   1   17.60    1.00
   6  -3  -1  160.38    5.30
   6  -3  -1  152.88    6.60
  -6   3   1  154.28    7.40
  -6   3   1  173.88    5.50
   5  -3  -1   39.20    2.30
  -5   3   1   39.80    2.80
   4  -3  -1   23.30    1.50
   4  -3  -1   26.60    2.00
  -4   3   1   23.80    1.70
   3  -3  -1   71.69    3.30
   3  -3  -1   72.99    3.70
  -3   3   1   77.59    3.30
  -3   3   1   72.79    3.90
   2  -3  -1   61.69    3.20
   2  -3  -1   63.89    2.90
  -2   3   1   60.59    3.30
  -2   3   1   65.59    2.80
   1  -3  -1  404.76   12.90
   1  -3  -1  399.06   13.40
  -1   3   1  392.76   13.50
   0  -3  -1   94.49    3.50
   0  -3  -1   89.29    3.70
   0  -3  -1   90.69    3.00
   0   3   1   90.49    3.00
   0   3   1   87.19    3.80
  -1  -3  -1    9.90    0.70
  -1  -3  -1   10.00    0.80
  -1  -3  -1    9.70    0.80
   1   3   1    8.80    0.80
   1   3   1   10.80    0.80
   1   3   1   10.10    0.60
   1   3   1   10.30    0.70
   2   3   1   31.60    1.40
   2   3   1   33.00    1.70
   2   3   1   31.80    1.50
   2   3   1   33.50    1.40
   2   3   1   30.10    1.40
  -3  -3  -1 1153.18   35.50
  -3  -3  -1 1195.78   35.90
   3   3   1 1162.18   35.90
   3   3   1 1147.29   35.40
  -4  -3  -1   69.69    3.10
  -4  -3  -1   73.69    3.00
   4   3   1   68.59    3.20
   4   3   1   71.29    2.90
  -5  -3  -1  127.69    5.10
  -5  -3  -1  130.59    4.90
   5   3   1  131.09    4.80
   5   3   1  125.59    5.30
  -6  -3  -1  273.57    9.80
   6   3   1  273.97    9.20
   6   3   1  263.77    9.80
  -7  -3  -1    1.20    0.50
  -7  -3  -1    0.20    0.60
   7   3   1    1.20    0.90
  -8  -3  -1  430.86   14.30
  -8  -3  -1  413.06   13.80
  -8  -3  -1  436.46   14.60
   8   3   1  416.16   15.10
  -9  -3  -1   -0.40    0.80
  -9  -3  -1    0.40    1.20
  -9  -3  -1   -2.30    1.50
   9   3   1   -0.10    1.20
 -10  -3  -1   43.90    2.40
 -10  -3  -1   40.70    2.60
 -10  -3  -1   45.30    3.50
 -11  -3  -1  114.59    5.60
 -11  -3  -1  108.99    4.80
 -11  -3  -1  106.59    4.90
 -12  -3  -1    6.80    1.40
 -12  -3  -1    5.90    2.70
 -13  -3  -1  108.19    4.90
 -13  -3  -1   98.09    5.80
  13   3   1  114.69    6.00
 -14  -3  -1    1.40    2.10
  14   3   1    0.60    3.10
  15   3   1   13.70    3.50
  13  -4  -1  152.48    8.70
 -13   4   1  203.68   21.00
  12  -4  -1   37.90    4.90
  11  -4  -1   72.99    5.10
  10  -4  -1   15.00    2.30
   9  -4  -1   60.79    3.80
  -8   4   1   58.79    4.90
   7  -4  -1   49.90    3.00
  -7   4   1   49.60    4.20
   6  -4  -1   76.99    3.90
  -6   4   1   78.19    4.70
   5  -4  -1  135.09    5.70
  -5   4   1  131.89    6.60
   4  -4  -1   11.60    1.20
  -4   4   1   12.60    1.60
   3  -4  -1    1.30    1.10
   3  -4  -1    1.10    0.70
  -3   4   1    0.20    0.90
  -3   4   1    0.50    0.80
   2  -4  -1   25.70    1.90
   2  -4  -1   25.50    1.60
  -2   4   1   27.10    1.70
   1  -4  -1  622.84   19.90
  -1   4   1  608.54   20.70
  -1   4   1  643.84   19.90
   0  -4  -1    2.60    0.60
   0  -4  -1    2.60    0.40
   0  -4  -1    2.70    0.50
   0   4   1    2.40    0.30
   0   4   1    3.70    0.50
   0   4   1    2.00    0.70
  -1  -4  -1  184.08    5.80
  -1  -4  -1  171.88    6.40
  -1  -4  -1  177.08    6.20
   1   4   1  169.88    6.40
   1   4   1  179.08    6.20
   1   4   1  170.78    5.70
  -2  -4  -1   48.40    2.10
  -2  -4  -1   49.00    2.10
  -2  -4  -1   48.90    2.30
   2   4   1   46.80    2.00
   2   4   1   45.80    2.10
   2   4   1   49.10    2.20
  -3  -4  -1  146.89    5.20
  -3  -4  -1  150.78    5.50
   3   4   1  148.29    5.60
   3   4   1  137.59    5.30
   3   4   1  150.88    5.10
  -4  -4  -1   22.50    1.50
  -4  -4  -1   22.40    1.30
   4   4   1   19.80    1.50
   4   4   1   22.10    1.30
  -5  -4  -1  157.48    6.20
  -5  -4  -1  158.78    5.90
   5   4   1  164.28    6.40
   5   4   1  161.48    5.80
  -6  -4  -1    0.30    1.00
  -6  -4  -1    0.50    0.40
   6   4   1   -0.60    0.70
   6   4   1    0.40    0.60
  -7  -4  -1  224.08    7.90
   7   4   1  209.88    8.40
  -8  -4  -1   17.50    1.40
   8   4   1   19.40    1.70
  -9  -4  -1   38.80    2.30
   9   4   1   40.20    2.70
 -10  -4  -1    9.30    1.40
 -11  -4  -1    3.50    1.10
 -12  -4  -1    6.20    1.40
 -13  -4  -1   55.79    3.30
  13   4   1   55.79    4.30
 -14  -4  -1   -1.90    2.10
  14   4   1    1.50    3.10
 -15  -4  -1    6.00    2.60
  15   4   1    5.60    3.40
  12  -5  -1   16.90    3.70
 -12   5   1   42.20   12.80
 -11   5   1   57.39    9.90
 -10   5   1   13.30    5.20
   9  -5  -1    9.10    2.00
  -9   5   1   16.10    3.60
  -7   5   1    0.40    2.30
   6  -5  -1   -0.10    1.20
  -6   5   1   -0.50    1.80
   5  -5  -1   12.10    1.50
  -5   5   1   11.40    2.10
   4  -5  -1    1.00    0.90
  -4   5   1   -0.80    1.20
   3  -5  -1  304.27   10.90
  -3   5   1  306.67   12.00
   2  -5  -1   35.30    1.90
  -2   5   1   31.80    2.30
  -2   5   1   36.50    2.00
   1  -5  -1   30.70    1.80
  -1   5   1   32.40    1.80
  -1   5   1   27.70    2.20
   0  -5  -1  109.39    4.50
   0  -5  -1  115.39    3.80
   0   5   1  108.89    5.10
   0   5   1  119.49    4.60
   0   5   1  113.09    3.80
  -1  -5  -1   16.30    1.20
  -1  -5  -1   17.40    1.00
  -1  -5  -1   16.30    1.30
   1   5   1   16.80    0.90
   1   5   1   18.00    1.20
   1   5   1   14.30    1.30
  -2  -5  -1  538.35   17.00
  -2  -5  -1  521.25   16.50
  -2  -5  -1  532.15   17.00
   2   5   1  538.05   17.00
   2   5   1  523.05   16.40
   2   5   1  505.35   17.10
  -3  -5  -1   46.50    2.10
   3   5   1   47.40    2.60
   3   5   1   44.80    2.00
   3   5   1   46.40    2.00
   3   5   1   42.90    2.10
   3   5   1   41.80    2.10
  -4  -5  -1  133.29    5.00
  -4  -5  -1  135.69    5.30
   4   5   1  133.89    5.50
   4   5   1  134.09    4.90
   4   5   1  129.89    5.10
  -5  -5  -1  353.36   12.00
   5   5   1  337.57   11.40
  -6  -5  -1 1017.10   31.80
   6   5   1 1016.70   32.60
   7   5   1  121.39    5.40
  -8  -5  -1   12.70    1.20
   8   5   1   10.70    1.60
  -9  -5  -1   20.40    1.60
   9   5   1   20.70    2.00
 -10  -5  -1    2.40    1.00
 -11  -5  -1  174.78    7.10
 -12  -5  -1    0.80    1.40
 -13  -5  -1    1.10    1.60
  13   5   1    0.00    2.50
 -14  -5  -1   34.50    3.10
  14   5   1   40.40    4.50
 -15  -5  -1    2.00    2.40
  15   5   1    3.50    3.40
 -16  -5  -1    0.00    3.00
  16   5   1    2.20    4.10
  12  -6  -1   61.09    6.40
  11  -6  -1    1.20    3.40
 -11   6   1   15.70    8.00
  10  -6  -1   24.90    4.30
   9  -6  -1   11.10    2.50
  -9   6   1   16.10    4.80
   8  -6  -1   43.40    3.40
  -8   6   1   52.89    5.70
  -6   6   1  142.09    7.70
   5  -6  -1   22.30    2.00
  -5   6   1   20.90    3.00
   4  -6  -1   13.70    1.60
  -4   6   1   10.70    2.10
   3  -6  -1   36.70    2.30
  -3   6   1   37.20    2.90
   2  -6  -1    1.80    0.80
  -2   6   1    1.00    1.00
   1  -6  -1    2.70    1.20
   1  -6  -1    1.20    0.70
  -1   6   1    0.50    0.90
  -1   6   1    0.00    1.00
   0  -6  -1  143.49    4.30
   0  -6  -1  110.79    5.60
   0   6   1  126.19    4.20
   0   6   1  126.29    5.00
   0   6   1  119.39    5.80
  -1  -6  -1  188.18    6.40
  -1  -6  -1  189.88    7.10
  -1  -6  -1  191.58    7.50
   1   6   1  195.78    6.30
   1   6   1  183.88    7.60
   1   6   1  199.88    7.10
  -2  -6  -1   85.29    3.30
  -2  -6  -1   84.19    3.70
  -2  -6  -1   79.29    3.60
   2   6   1   88.29    3.60
   2   6   1   75.69    3.80
   2   6   1   81.99    3.10
  -3  -6  -1   75.79    3.20
  -3  -6  -1   80.59    3.30
   3   6   1   76.39    3.40
   3   6   1   83.89    3.80
   3   6   1   75.39    3.50
   3   6   1   77.29    3.10
  -4  -6  -1  214.08    7.30
   4   6   1  204.68    6.90
   4   6   1  205.48    7.10
   4   6   1  193.28    7.40
   4   6   1  205.18    7.20
  -5  -6  -1    0.80    0.50
  -5  -6  -1    0.50    1.10
   5   6   1    1.20    0.90
   5   6   1    0.80    0.80
   5   6   1   -0.30    0.60
  -6  -6  -1  112.19    4.60
   6   6   1  110.29    5.00
  -7  -6  -1  322.17   11.30
   7   6   1  322.97   12.00
  -8  -6  -1  272.87   10.00
   8   6   1  276.67   10.70
  -9  -6  -1   13.10    1.30
   9   6   1   14.90    1.90
 -10  -6  -1   45.50    2.70
 -11  -6  -1  155.58    6.50
 -12  -6  -1   11.40    2.00
 -13  -6  -1    0.80    1.70
  13   6   1   -0.80    2.40
 -14  -6  -1   -0.20    2.00
  14   6   1    1.30    3.20
 -15  -6  -1   16.70    2.50
  15   6   1   10.60    3.70
 -16  -6  -1    0.40    3.00
  16   6   1    7.20    4.10
 -11   7   1   60.99   13.50
   9  -7  -1    8.60    2.80
  -9   7   1   16.70    5.50
  -8   7   1   31.40    6.80
  -7   7   1  117.89    7.70
  -5   7   1   -0.40    2.50
   4  -7  -1   69.09    3.70
  -4   7   1   70.39    4.80
   3  -7  -1  120.29    5.40
  -3   7   1  123.59    6.50
   2  -7  -1  353.76   12.70
  -2   7   1  358.46   14.10
   1  -7  -1    1.50    0.80
  -1   7   1   -0.50    1.20
   0  -7  -1  156.08    5.10
   0  -7  -1  150.48    6.10
   0  -7  -1  156.08    6.60
   0   7   1  159.18    5.10
   0   7   1  143.99    6.70
  -1  -7  -1   88.19    3.20
  -1  -7  -1   80.39    3.70
  -1  -7  -1   86.69    4.20
   1   7   1   79.29    4.40
   1   7   1   85.59    3.10
  -2  -7  -1   66.59    3.20
  -2  -7  -1   67.09    3.30
  -2  -7  -1   70.79    2.90
   2   7   1   66.99    2.70
   2   7   1   65.09    3.60
   2   7   1   67.49    3.10
  -3  -7  -1   15.30    1.20
  -3  -7  -1   18.70    1.40
  -3  -7  -1   17.60    1.20
   3   7   1   15.00    1.40
   3   7   1   12.80    1.50
   3   7   1   17.30    1.10
   4   7   1   96.89    3.80
   4   7   1  102.69    3.90
   4   7   1   96.19    4.50
   4   7   1   95.99    4.30
  -5  -7  -1   53.39    2.60
   5   7   1   56.49    3.00
  -6  -7  -1   64.19    3.00
   6   7   1   59.09    3.30
  -7  -7  -1   71.59    3.40
   7   7   1   69.79    3.70
  -8  -7  -1   76.99    3.60
   8   7   1   77.29    4.20
  -9  -7  -1   64.19    3.30
   9   7   1   64.99    3.80
 -10  -7  -1    3.30    1.10
 -11  -7  -1   52.79    3.10
 -12  -7  -1   36.30    2.60
  12   7   1   30.50    4.60
 -13  -7  -1    4.10    2.00
  13   7   1    1.80    2.80
 -14  -7  -1    5.80    2.00
  14   7   1    6.30    2.90
 -15  -7  -1   13.60    4.00
  15   7   1    8.20    3.90
 -16  -7  -1    0.70    3.00
  16   7   1   -3.10    4.50
  10  -8  -1    2.50    3.80
 -10   8   1   20.20    8.30
   9  -8  -1    2.20    5.50
  -9   8   1   10.50    6.70
   8  -8  -1    0.40    2.60
  -8   8   1    9.60    5.20
   7  -8  -1    1.00    2.20
  -7   8   1   -0.90    4.20
  -6   8   1   29.70    4.80
   3  -8  -1   80.19    4.00
  -3   8   1   76.79    5.10
   2  -8  -1  477.75   16.80
  -2   8   1  491.75   18.60
   1  -8  -1   -0.40    1.00
  -1   8   1   -0.30    1.50
   0  -8  -1    0.80    0.50
   0  -8  -1    1.20    0.80
   0   8   1    1.10    0.50
   0   8   1   -0.40    1.30
  -1  -8  -1  146.49    5.20
  -1  -8  -1  148.29    6.40
   1   8   1  138.69    6.60
   1   8   1  150.78    5.00
  -2  -8  -1   80.79    3.30
  -2  -8  -1   75.79    3.80
  -2  -8  -1   77.69    3.70
   2   8   1   74.89    4.30
   2   8   1   81.19    3.10
  -3  -8  -1    4.00    0.80
  -3  -8  -1    4.80    0.70
  -3  -8  -1    6.80    1.20
   3   8   1    5.20    0.70
   3   8   1    3.70    1.30
  -4  -8  -1   66.19    3.00
  -4  -8  -1   71.89    3.20
   4   8   1   66.09    3.50
   4   8   1   69.59    2.90
   4   8   1   66.69    3.70
  -5  -8  -1  129.79    5.20
   5   8   1  128.09    5.80
   5   8   1  134.89    4.90
   5   8   1  132.99    5.50
  -6  -8  -1    5.00    0.80
   6   8   1    5.20    1.10
  -7  -8  -1  111.09    4.70
   7   8   1  104.29    5.10
  -8  -8  -1  401.96   14.10
   8   8   1  404.36   15.00
   9   8   1   62.89    5.30
 -11  -8  -1    7.40    1.40
 -12  -8  -1   54.39    3.20
  12   8   1   50.49    4.00
 -13  -8  -1    6.40    1.80
  13   8   1    9.10    2.90
 -14  -8  -1   23.30    3.10
  14   8   1   20.90    3.30
 -15  -8  -1   29.00    3.70
  15   8   1   33.80    5.40
 -16  -8  -1   -1.10    3.00
  16   8   1    0.30    4.70
   9  -9  -1   37.50    5.50
   8  -9  -1   22.60    3.50
  -8   9   1   29.20    6.50
   7  -9  -1    4.00    2.70
  -7   9   1    5.40    5.20
   6  -9  -1    4.10    2.20
  -6   9   1   10.40    4.10
  -3   9   1   12.20    2.40
   2  -9  -1   44.20    2.70
  -2   9   1   41.90    3.70
   1  -9  -1    2.80    1.20
  -1   9   1    5.50    1.80
   0  -9  -1   16.80    1.60
   0   9   1   14.30    2.40
   0   9   1   18.20    1.00
  -1  -9  -1  271.77   10.50
  -1  -9  -1  293.97    9.40
   1   9   1  273.37   11.50
   1   9   1  291.07    9.20
  -2  -9  -1    0.70    0.90
  -2  -9  -1    1.90    0.70
   2   9   1    2.60    0.70
   2   9   1   -1.00    1.40
  -3  -9  -1  484.65   16.30
  -3  -9  -1  465.45   15.50
  -3  -9  -1  456.25   16.30
   3   9   1  482.65   15.20
  -4  -9  -1    4.60    1.30
  -4  -9  -1    4.20    0.80
   4   9   1    1.10    1.40
   4   9   1    3.10    1.10
  -5  -9  -1  103.99    4.40
   5   9   1  105.59    4.20
   5   9   1  107.39    5.00
   5   9   1  102.19    5.00
  -6  -9  -1    0.20    0.80
   6   9   1   -0.10    1.40
  -7  -9  -1  353.76   12.60
   7   9   1  361.76   13.60
  -8  -9  -1  358.36   13.20
   8   9   1  389.86   14.30
  -9  -9  -1   64.49    4.70
 -12  -9  -1    7.80    1.70
  12   9   1    8.60    2.60
 -13  -9  -1   38.30    3.10
  13   9   1   39.30    4.20
 -14  -9  -1   15.80    2.30
  14   9   1   12.00    3.50
 -15  -9  -1   12.40    2.70
  -9  10   1   83.19   14.60
  -8  10   1   70.79   11.90
   7 -10  -1   52.19    4.90
   6 -10  -1    0.40    2.40
  -6  10   1   10.60    5.30
   5 -10  -1   -1.10    3.10
  -5  10   1    5.00    6.20
  -4  10   1  116.79    8.00
  -3  10   1   11.90    2.80
  -2  10   1   24.20    3.60
  -1  10   1   41.30    3.80
   0 -10  -1   85.59    4.30
   0  10   1   85.09    5.30
  -1 -10  -1   47.50    2.80
  -1 -10  -1   52.69    2.30
   1  10   1   48.60    2.10
   1  10   1   46.90    3.70
  -2 -10  -1  427.16   15.50
  -2 -10  -1  457.55   14.30
   2  10   1  446.56   14.00
   2  10   1  417.46   16.40
  -3 -10  -1  148.99    6.40
  -3 -10  -1  152.28    5.60
   3  10   1  140.79    6.80
   3  10   1  152.28    5.40
  -4 -10  -1  133.09    5.60
  -4 -10  -1  123.59    5.60
  -4 -10  -1  129.49    5.00
   4  10   1  109.59    6.60
   4  10   1  129.89    5.90
  -5 -10  -1    0.50    0.90
   5  10   1    1.10    1.60
   5  10   1    0.30    1.30
  -6 -10  -1  133.89    5.60
   6  10   1  142.29    5.20
   6  10   1  143.89    6.00
   6  10   1  134.29    6.30
  -7 -10  -1   88.49    4.10
   7  10   1   85.79    4.90
  -8 -10  -1   27.10    2.00
 -11 -10  -1    5.20    2.10
  11  10   1    5.90    2.50
 -12 -10  -1    3.00    1.70
  12  10   1   -3.50    2.60
 -13 -10  -1    2.10    2.10
  13  10   1    4.40    3.20
 -14 -10  -1    1.00    3.20
  14  10   1    7.10    3.60
 -15 -10  -1    2.50    2.70
  15  10   1    2.60    4.40
   8 -11  -1   63.99    6.20
  -7  11   1   52.69   11.20
   6 -11  -1    3.20    5.00
  -6  11   1    8.90    9.50
   5 -11  -1   25.30    3.80
   4 -11  -1   63.29    5.10
  -4  11   1   73.29   11.20
   3 -11  -1    7.60    2.50
  -2  11   1    5.40    3.30
  -1  11   1   74.29    5.70
   0  11   1   20.90    2.90
  -1 -11  -1   41.30    2.00
   1  11   1   43.60    4.00
   1  11   1   32.30    1.80
  -2 -11  -1   69.99    3.70
   2  11   1   72.59    2.90
   2  11   1   81.19    5.00
  -3 -11  -1   18.40    1.40
   3  11   1   16.10    3.10
  -4 -11  -1   17.80    1.60
   4  11   1   22.40    2.80
  -5 -11  -1    3.70    1.00
   5  11   1    4.00    2.30
   5  11   1    2.40    1.90
  -6 -11  -1  193.18    7.50
   6  11   1  192.08    7.20
   6  11   1  206.48    8.20
  -7 -11  -1  129.29    5.50
  -8 -11  -1   35.70    2.40
 -10 -11  -1   40.00    2.80
  10  11   1   39.20    4.50
 -11 -11  -1   75.69    4.30
  11  11   1   81.69    5.50
 -12 -11  -1    7.60    1.90
  12  11   1    7.80    2.80
 -13 -11  -1   -2.60    2.20
  13  11   1    5.30    3.40
 -14 -11  -1   12.00    2.60
  14  11   1   15.10    3.90
 -15 -11  -1   33.70    4.40
  15  11   1   39.30    4.60
   7 -12  -1   34.00    6.10
  -6  12   1   14.10    7.70
   5 -12  -1   52.39    5.40
  -5  12   1   72.39   14.00
   4 -12  -1   -3.30    2.70
  -4  12   1    4.30    5.80
   3 -12  -1  102.09    5.80
  -3  12   1  130.09    9.40
   2 -12  -1   38.30    3.40
  -1  12   1    9.30    3.80
   0  12   1   46.40    5.60
  -1 -12  -1   45.00    2.20
   1  12   1   44.80    5.20
  -2 -12  -1   55.39    2.60
   2  12   1   49.60    2.60
   2  12   1   67.89    5.20
  -3 -12  -1    0.50    1.10
   3  12   1    3.40    2.60
  -4 -12  -1   57.49    2.80
   4  12   1   61.99    4.30
  -5 -12  -1   -0.60    1.20
   5  12   1    1.30    2.40
  -6 -12  -1    2.10    1.20
   6  12   1    0.60    2.10
  -7 -12  -1   35.10    2.40
  -9 -12  -1   15.10    2.30
   9  12   1   18.00    2.50
 -10 -12  -1   -1.80    1.70
  10  12   1    1.90    2.60
 -11 -12  -1   29.80    2.90
  11  12   1   35.70    4.40
 -12 -12  -1    2.70    2.20
  12  12   1    4.20    3.10
 -13 -12  -1   50.49    4.40
  13  12   1   49.90    6.60
 -14 -12  -1   14.20    2.70
  14  12   1   10.50    4.30
 -15 -12  -1   49.30    4.80
  15  12   1   41.50    6.70
   5 -13  -1    0.40    3.90
   4 -13  -1    6.70    3.60
  -4  13   1   14.80    7.20
   3 -13  -1   24.70    4.20
   2 -13  -1   54.49    4.40
  -2  13   1   66.79    8.70
  -1  13   1   25.70    4.70
   0 -13  -1  139.59    6.80
   0  13   1  148.09    9.50
  -1 -13  -1    0.90    1.90
   1  13   1    3.60    3.80
  -2 -13  -1   62.89    2.80
  -3 -13  -1    7.30    1.30
   3  13   1   13.30    3.00
  -4 -13  -1   66.29    3.30
   4  13   1   75.09    5.10
  -5 -13  -1   73.19    3.50
   5  13   1   70.59    5.10
  -6 -13  -1    3.40    1.50
  -7 -13  -1   32.60    2.90
   7  13   1   42.80    4.40
   7  13   1   33.90    2.80
  -8 -13  -1   18.70    2.30
   8  13   1   18.10    3.50
  -9 -13  -1    6.60    1.80
   9  13   1    4.30    4.00
  10  13   1   20.10    2.90
 -11 -13  -1    0.90    2.10
  11  13   1   -2.70    2.90
 -12 -13  -1   29.80    3.60
  12  13   1   35.30    5.80
 -13 -13  -1    5.20    2.60
  13  13   1    2.80    4.10
 -14 -13  -1    5.40    2.90
  14  13   1   12.20    4.60
   4 -14  -1   -2.00    3.90
  -4  14   1   17.60    7.60
   3 -14  -1    6.00    3.60
  -3  14   1   13.30    6.90
   2 -14  -1   52.69    5.70
  -2  14   1   76.69    9.80
   1 -14  -1    0.90    3.00
  -1  14   1    9.20    5.50
   0 -14  -1    6.40    2.50
  -1 -14  -1   12.60    2.50
   1  14   1   17.40    4.70
  -2 -14  -1  143.49    5.60
  -2 -14  -1  161.58    7.40
   2  14   1  168.18    9.00
  -3 -14  -1   41.00    2.80
   3  14   1   53.89    5.60
  -4 -14  -1   19.00    2.40
  -4 -14  -1   18.20    3.40
   4  14   1   25.10    5.00
   4  14   1   16.10    2.70
  -5 -14  -1   66.89    3.30
   5  14   1   49.80    5.30
   5  14   1   64.99    4.50
  -6 -14  -1   18.90    2.40
   6  14   1   11.90    3.30
   6  14   1   25.70    4.00
   7  14   1   49.10    3.90
  -8 -14  -1   30.60    2.80
   8  14   1   36.00    4.20
  -9 -14  -1   14.90    2.30
   9  14   1   17.20    2.90
 -10 -14  -1    4.30    2.20
  10  14   1    8.40    3.60
 -11 -14  -1    9.30    2.40
  11  14   1    6.70    4.10
 -12 -14  -1   13.60    2.60
  12  14   1   14.00    4.30
 -13 -14  -1   10.10    2.90
  13  14   1   13.50    4.30
   3 -15  -1    6.10    4.40
  -3  15   1    6.50    7.80
   2 -15  -1   -0.70    3.80
  -2  15   1    5.90    6.90
  -1  15   1   17.00   13.40
   0 -15  -1    4.20    3.20
   0  15   1    6.80    5.80
  -1 -15  -1   48.70    4.60
   1  15   1   50.29    8.50
  -2 -15  -1   41.00    4.30
   2  15   1   51.99    7.30
  -3 -15  -1    6.60    2.80
  -3 -15  -1    5.60    1.90
   3  15   1   13.90    4.50
  -4 -15  -1    8.30    1.90
  -4 -15  -1    6.00    2.50
   4  15   1    6.40    4.40
   4  15   1   10.70    2.80
  -5 -15  -1   24.70    2.90
   5  15   1   32.00    4.10
   6  15   1    2.70    3.00
  -7 -15  -1   38.70    3.20
   7  15   1   42.70    4.80
  -8 -15  -1    4.00    2.10
   8  15   1    3.20    3.20
  -9 -15  -1   -0.40    2.20
   9  15   1    0.00    3.40
 -10 -15  -1   84.09    4.80
  10  15   1  100.59    6.90
 -11 -15  -1   10.50    3.00
  11  15   1    8.50    4.30
 -12 -15  -1    6.30    2.80
  12  15   1    8.40    4.20
 -13 -15  -1    8.50    3.20
  13  15   1   10.60    4.80
   1 -16  -1    1.70    4.10
  -1  16   1   15.00    7.70
   0 -16  -1    4.20    3.90
   0  16   1   10.20    7.10
  -1 -16  -1   21.50    3.50
   1  16   1   35.80    6.40
  -2 -16  -1   23.20    3.30
  -3 -16  -1    5.60    3.40
   3  16   1    9.20    5.80
   4  16   1   11.90    4.10
   4  16   1   10.20    5.30
  -5 -16  -1   22.30    3.70
   5  16   1   24.80    5.00
  -6 -16  -1   46.10    3.80
   6  16   1   43.70    8.50
  -7 -16  -1   14.30    2.50
   7  16   1   12.20    3.60
  -8 -16  -1    0.80    2.60
   8  16   1    3.30    3.80
  -9 -16  -1   33.10    3.90
   9  16   1   35.80    4.20
  10  16   1   11.80    4.60
 -11 -16  -1   19.60    3.00
  11  16   1   24.30    5.10
  -2 -17  -1    7.10    4.10
  -3 -17  -1    6.20    4.00
   3  17   1    4.50    6.80
   4  17   1   -0.50    6.50
   5  17   1  -11.00    8.60
  -6 -17  -1    0.40    2.80
   6  17   1    3.10    4.40
  -7 -17  -1   -3.00    3.00
   7  17   1    2.00    4.20
  -8 -17  -1   13.70    3.10
   8  17   1   11.50    4.60
  -9 -17  -1   11.90    5.60
   9  17   1   10.20    4.60
 -10 -17  -1   -0.40    3.30
  10  17   1    5.10    4.90
   9  17  -2    8.40    5.00
  -9 -17   2    1.70    3.30
   8  17  -2   10.20    4.70
  -8 -17   2    1.30    3.00
   7  17  -2   12.80    4.40
  -7 -17   2   11.70    3.00
   6  17  -2    6.60    4.30
  -6 -17   2    2.90    3.10
   5  17  -2   34.90    4.60
   4  17  -2    8.40    4.00
   3  17  -2   36.30    6.80
  -3 -17   2   33.80    4.20
   2  17  -2   -8.60    6.70
  11  16  -2    0.00    5.00
 -11 -16   2    2.00    3.20
  10  16  -2    6.90    4.50
 -10 -16   2    0.80    3.00
   9  16  -2   10.20    4.10
  -9 -16   2   11.20    2.80
   8  16  -2   14.10    4.10
  -8 -16   2    9.80    2.60
   7  16  -2   79.19    6.30
   6  16  -2   16.20    4.70
  -6 -16   2    9.30    2.50
   5  16  -2   -4.20    5.50
   3  16  -2   21.90    5.40
   2  16  -2   -7.30    5.60
  -2 -16   2    0.00    3.50
  -1 -16   2    3.30    3.80
   0  16  -2   -5.80    6.30
   0 -16   2    0.30    4.00
  12  15  -2    0.80    4.50
 -12 -15   2    5.80    3.10
  11  15  -2   58.49    6.60
 -11 -15   2   48.40    4.60
  10  15  -2   15.60    3.90
 -10 -15   2   10.50    2.50
   9  15  -2   10.30    3.60
  -9 -15   2    9.10    2.30
   8  15  -2   26.10    3.60
  -8 -15   2   21.70    3.60
   7  15  -2    7.00    3.10
  -7 -15   2    2.70    2.00
   6  15  -2   39.20    4.80
  -6 -15   2   33.50    3.10
   5  15  -2    5.30    3.20
  -5 -15   2    0.40    2.20
   4  15  -2   58.79    4.70
   4  15  -2   42.80    4.70
  -4 -15   2   47.00    3.10
   3  15  -2   29.00    4.50
  -3 -15   2   29.40    4.10
  -3 -15   2   21.50    2.70
   2  15  -2   75.79   12.30
  -2 -15   2   77.59    5.00
   1  15  -2   17.50    5.00
  -1 -15   2   21.70    3.20
   0  15  -2    7.20    5.50
   0 -15   2    9.60    3.40
  -1  15  -2    7.20    6.20
   1 -15   2    2.70    3.60
  -2  15  -2   10.40    7.00
   2 -15   2   -1.90    4.20
  13  14  -2   14.90    4.50
 -13 -14   2   11.60    3.10
  12  14  -2    6.30    3.90
 -12 -14   2    1.50    2.60
  11  14  -2   72.49    8.60
 -11 -14   2   58.69    4.50
  10  14  -2   25.20    3.80
 -10 -14   2   19.60    3.20
   9  14  -2   36.90    4.90
  -9 -14   2   25.60    3.00
   8  14  -2   17.70    3.10
  -8 -14   2    9.80    1.90
   7  14  -2   -0.60    3.40
  -7 -14   2    0.90    1.80
   5  14  -2   25.30    3.70
   5  14  -2   33.90    3.90
  -5 -14   2   33.30    2.40
   4  14  -2    0.50    2.80
   4  14  -2   -5.40    3.60
  -4 -14   2    0.70    2.30
  -4 -14   2    1.50    1.60
   3  14  -2   96.39    6.70
  -3 -14   2   93.79    4.10
   2  14  -2   -2.10    4.00
  -2 -14   2    0.10    2.40
  -2 -14   2    1.10    1.60
   1  14  -2    4.00    4.30
  -1 -14   2    2.10    2.60
   0  14  -2   13.30    4.80
   0 -14   2    5.60    2.70
  -1  14  -2  100.99    9.00
   1 -14   2   98.39    5.80
   2 -14   2    2.00    3.30
  -3  14  -2   -1.20    6.70
   3 -14   2    7.20    3.70
  -4  14  -2    3.80    7.80
   4 -14   2    3.90    3.90
  14  13  -2    1.60    4.60
 -14 -13   2    0.90    3.10
  13  13  -2    8.10    4.00
 -13 -13   2   13.50    2.70
  12  13  -2   11.40    4.20
 -12 -13   2    8.00    2.30
  11  13  -2   29.70    4.90
 -11 -13   2   32.70    3.30
  10  13  -2    4.80    3.20
 -10 -13   2    9.10    2.00
   9  13  -2   10.80    4.20
   8  13  -2   34.30    3.90
  -8 -13   2   31.10    2.70
   7  13  -2   48.50    3.70
   6  13  -2    1.00    2.10
  -6 -13   2    0.20    1.40
   5  13  -2   50.49    4.00
  -5 -13   2   51.79    2.80
   4  13  -2   12.90    3.10
   4  13  -2    9.80    2.20
  -4 -13   2   12.00    1.40
  -4 -13   2   12.50    2.00
   3  13  -2   23.20    4.50
  -3 -13   2   28.90    2.00
  -3 -13   2   33.70    3.00
   2  13  -2   18.10    3.50
  -2 -13   2   10.00    1.80
  -2 -13   2   11.60    2.00
   1  13  -2   98.69    7.20
  -1 -13   2  102.79    5.30
   0  13  -2    4.20    4.10
   0 -13   2   -1.10    2.50
   1 -13   2   45.40    3.90
  -2  13  -2   38.00    7.70
   2 -13   2   50.19    4.40
  -3  13  -2   14.40    5.40
   3 -13   2   12.30    3.00
  -4  13  -2    2.10    6.20
   4 -13   2    0.10    3.50
  -5  13  -2    8.40    7.40
   5 -13   2    2.70    3.70
  14  12  -2   13.70    4.30
 -14 -12   2    8.90    2.90
  13  12  -2    0.20    3.90
 -13 -12   2    1.30    2.40
  12  12  -2   33.30    5.00
 -12 -12   2   42.00    3.40
  11  12  -2    6.20    2.80
 -11 -12   2    3.60    1.90
  10  12  -2    7.90    2.70
 -10 -12   2    2.70    1.90
   9  12  -2   53.59    4.30
  -9 -12   2   48.40    3.20
   8  12  -2   12.60    1.90
   8  12  -2   21.50    3.50
   7  12  -2   -2.70    2.50
  -6 -12   2   -0.80    1.20
   5  12  -2  149.49    7.30
  -5 -12   2  154.58    6.00
   4  12  -2   17.20    3.60
  -4 -12   2   24.20    1.80
  -4 -12   2   23.90    2.40
   3  12  -2   18.20    2.80
  -3 -12   2   15.70    2.40
  -3 -12   2   15.30    1.60
   2  12  -2   93.59    6.10
  -2 -12   2   89.99    4.60
  -2 -12   2   86.89    3.60
   1  12  -2   22.60    3.60
  -1 -12   2   20.30    2.60
   0  12  -2   -1.30    3.40
   0 -12   2    2.10    1.90
  -1  12  -2   12.00    3.70
   1 -12   2    4.90    2.00
  -2  12  -2   70.69    6.50
   2 -12   2   57.29    4.10
  -3  12  -2   26.00    4.70
   3 -12   2   19.40    2.90
  -4  12  -2   21.50    5.30
   4 -12   2   19.20    3.00
  -5  12  -2   -0.80    5.90
   5 -12   2   -0.80    3.40
  -6  12  -2    8.80    6.70
   6 -12   2    9.90    4.00
  15  11  -2   15.80    4.70
 -15 -11   2   20.70    3.10
  14  11  -2    0.30    3.90
 -14 -11   2   -0.60    2.60
  13  11  -2    3.70    3.50
  12  11  -2   24.70    4.30
 -12 -11   2   27.00    3.10
  11  11  -2   41.60    4.20
 -11 -11   2   44.20    3.10
  10  11  -2   19.70    3.40
 -10 -11   2   15.90    2.40
   9  11  -2    0.80    2.30
  -9 -11   2    0.10    1.40
   7  11  -2  120.79    5.30
   7  11  -2  119.59    5.90
  -7 -11   2  121.99    5.20
  -7 -11   2  121.39    5.20
   6  11  -2   -0.50    1.70
  -6 -11   2    2.90    2.20
  -6 -11   2    0.90    1.10
   5  11  -2   17.70    2.30
   5  11  -2   15.00    2.40
  -5 -11   2   16.90    1.50
   4  11  -2  111.19    5.50
   4  11  -2  119.89    6.30
  -4 -11   2  120.09    5.40
  -4 -11   2  114.49    4.70
   3  11  -2  205.38    9.60
  -3 -11   2  205.18    8.40
  -3 -11   2  208.48    7.40
   2  11  -2   43.90    4.10
  -2 -11   2   41.40    2.00
  -2 -11   2   44.30    2.80
   1  11  -2   39.10    4.30
  -1 -11   2   37.60    1.90
  -1 -11   2   40.40    2.60
   0  11  -2  109.59    7.20
   0 -11   2  111.09    5.30
   0 -11   2  117.99    4.20
  -1  11  -2    5.00    3.10
   1 -11   2    3.40    1.70
  -2  11  -2    6.40    3.40
   2 -11   2    9.10    2.10
  -3  11  -2   42.90    5.60
   3 -11   2   35.20    3.20
  -4  11  -2   11.80    4.40
   4 -11   2    4.90    2.40
  -5  11  -2    7.60    5.10
   5 -11   2    1.90    2.60
  -6  11  -2    1.30    7.90
   7 -11   2   17.40    3.40
   8 -11   2    2.20    4.20
  15  10  -2    2.10    4.40
 -15 -10   2    3.40    2.80
  14  10  -2    0.50    3.70
 -14 -10   2    0.80    2.40
  13  10  -2    3.30    3.30
 -13 -10   2   -1.20    2.00
  12  10  -2    3.90    2.70
 -12 -10   2    2.30    1.80
  11  10  -2   24.50    3.50
 -11 -10   2   23.30    2.50
  10  10  -2   -0.30    2.20
 -10 -10   2   -1.80    1.50
   8  10  -2  380.86   14.30
  -8 -10   2  368.06   13.30
   7  10  -2   53.79    3.50
   7  10  -2   58.69    2.90
  -7 -10   2   58.69    3.00
  -7 -10   2   50.19    2.80
   6  10  -2  111.09    5.40
   6  10  -2  117.49    5.20
  -6 -10   2  111.09    4.80
  -6 -10   2  118.39    5.00
   5  10  -2    2.10    1.40
   5  10  -2    2.60    1.90
  -5 -10   2    0.90    0.90
  -5 -10   2    1.40    1.90
   4  10  -2  173.78    7.90
   4  10  -2  168.28    7.30
  -4 -10   2  172.38    6.40
   3  10  -2   85.39    5.20
  -3 -10   2   81.59    3.40
  -3 -10   2   82.69    4.10
   2  10  -2   96.99    5.80
   2  10  -2   94.09    3.60
  -2 -10   2   86.69    3.60
  -2 -10   2   94.09    4.40
   1  10  -2   33.70    3.80
   1  10  -2   34.00    1.80
  -1 -10   2   32.80    1.80
  -1 -10   2   33.00    2.30
   0  10  -2   16.20    2.90
   0  10  -2   12.90    1.30
   0 -10   2   15.40    1.20
   0 -10   2   14.90    1.90
  -1  10  -2   67.79    5.20
   1 -10   2   65.09    3.60
  -2  10  -2   29.00    4.20
   2 -10   2   36.10    2.60
  -3  10  -2   14.40    3.20
   3 -10   2    7.80    1.90
  -4  10  -2   19.90    3.70
   4 -10   2   17.30    2.90
  -5  10  -2   11.50    5.30
   5 -10   2   10.00    3.90
   6 -10   2   20.20    3.70
  -7  10  -2   13.90   10.00
   7 -10   2   -0.40    3.80
   8 -10   2   13.00    3.80
  15   9  -2   20.60    4.20
 -15  -9   2   25.20    2.70
  14   9  -2   16.80    3.90
  13   9  -2   25.50    3.20
 -13  -9   2   21.70    2.90
  12   9  -2    1.00    2.60
 -12  -9   2    0.30    2.20
  11   9  -2   16.90    3.20
 -11  -9   2   15.60    2.20
   9   9  -2  481.05   17.70
   8   9  -2  243.98    9.80
  -8  -9   2  231.18    8.90
   7   9  -2   29.00    1.90
   7   9  -2   25.90    2.40
  -7  -9   2   32.20    2.10
  -7  -9   2   27.80    1.90
   6   9  -2  127.89    6.00
   6   9  -2  145.29    5.80
  -6  -9   2  129.09    5.40
  -6  -9   2  143.29    5.60
   5   9  -2    9.90    1.40
  -5  -9   2    9.20    1.10
  -5  -9   2    9.50    2.10
   4   9  -2  329.07   12.50
  -4  -9   2  357.56   12.50
  -4  -9   2  331.07   11.50
   3   9  -2  176.08    6.40
   3   9  -2  166.58    7.80
  -3  -9   2  162.28    6.00
  -3  -9   2  159.78    6.70
  -3  -9   2  164.78    7.00
   2   9  -2  753.12   27.00
   2   9  -2  778.22   23.90
  -2  -9   2  758.32   25.10
   1   9  -2  157.08    8.40
   1   9  -2  167.88    5.70
  -1  -9   2  170.88    5.90
  -1  -9   2  162.68    6.70
   0   9  -2   27.40    1.40
   0   9  -2   21.80    3.10
   0  -9   2   24.60    1.90
   0  -9   2   26.40    1.40
  -1   9  -2   15.90    3.20
   1  -9   2   17.60    1.80
  -2   9  -2   -1.50    2.30
   2  -9   2    2.60    1.30
  -3   9  -2   32.00    4.00
   3  -9   2   28.00    2.40
   4  -9   2    7.70    1.70
   5  -9   2   18.00    2.80
  -6   9  -2    6.50    6.80
   6  -9   2    6.00    2.50
  -7   9  -2   10.00    5.00
   7  -9   2    3.90    2.60
  -8   9  -2    6.30    6.70
   8  -9   2   -3.90    4.70
  -9   9  -2    7.80    6.90
   9  -9   2    0.10    3.90
  15   8  -2    1.30    3.90
 -15  -8   2   -1.10    2.60
  14   8  -2   17.10    3.50
 -14  -8   2   17.30    2.20
  13   8  -2  112.99    6.30
 -13  -8   2  112.49    5.40
  12   8  -2   14.90    2.40
 -12  -8   2   12.90    2.30
  11   8  -2   -0.20    2.10
 -11  -8   2   -0.20    1.30
  10   8  -2   52.09    3.60
   9   8  -2  362.56   13.80
   8   8  -2  200.38    8.50
  -8  -8   2  208.48    7.90
   7   8  -2   44.30    2.90
  -7  -8   2   43.10    2.40
   6   8  -2   82.89    3.60
   6   8  -2   76.29    4.00
  -6  -8   2   75.59    3.50
  -6  -8   2   74.69    3.50
   5   8  -2    9.30    1.60
  -5  -8   2    9.40    1.70
  -5  -8   2    9.00    1.00
   4   8  -2    4.30    1.00
   4   8  -2    7.50    1.80
  -4  -8   2    4.60    0.60
  -4  -8   2    6.20    1.40
   3   8  -2  109.79    4.10
   3   8  -2  114.69    6.00
  -3  -8   2  106.79    5.00
  -3  -8   2  103.29    4.60
  -3  -8   2   99.89    4.10
   2   8  -2   56.99    2.50
   2   8  -2   57.89    3.90
  -2  -8   2   57.29    2.60
  -2  -8   2   56.49    2.90
  -2  -8   2   60.19    3.50
   1   8  -2   78.89    5.10
   1   8  -2   85.79    3.20
  -1  -8   2   82.89    3.80
  -1  -8   2   83.59    3.30
   0   8  -2   32.00    3.40
   0   8  -2   38.40    1.60
   0  -8   2   39.20    1.70
   0  -8   2   35.00    2.10
  -1   8  -2  622.44   23.60
   1  -8   2  651.13   21.40
  -2   8  -2  105.29    6.50
   2  -8   2  106.19    4.80
  -3   8  -2   56.99    4.80
   3  -8   2   59.99    3.30
   4  -8   2    1.00    1.50
   5  -8   2    5.90    1.70
  -6   8  -2   78.39    6.60
   6  -8   2   76.19    4.30
  -7   8  -2   -0.50    4.30
   7  -8   2    2.40    2.40
  -8   8  -2   17.70    5.40
  -9   8  -2   10.80    6.20
   9  -8   2    0.60    4.20
  10  -8   2   17.90    3.70
  15   7  -2    3.10    3.90
 -15  -7   2   -4.10    2.40
  14   7  -2   47.50    5.00
 -14  -7   2   48.10    3.40
  13   7  -2   56.79    4.60
 -13  -7   2   61.99    3.60
  12   7  -2   43.20    3.80
 -12  -7   2   40.80    2.80
 -11  -7   2   25.20    2.20
  10   7  -2  188.88    8.30
 -10  -7   2  189.78    7.60
   9   7  -2   50.29    3.20
  -9  -7   2   50.19    2.70
   8   7  -2  269.17   10.60
  -8  -7   2  277.27   10.00
   7   7  -2   50.99    3.10
  -7  -7   2   55.99    2.80
   6   7  -2    2.80    0.90
   6   7  -2    3.60    1.00
  -6  -7   2    2.20    0.70
  -6  -7   2    4.00    1.10
   5   7  -2    4.20    0.90
  -5  -7   2    4.60    1.10
  -5  -7   2    4.90    0.70
   4   7  -2   95.19    4.30
   4   7  -2  101.49    4.80
   4   7  -2   93.69    4.30
   4   7  -2   98.19    3.80
  -4  -7   2   95.59    4.40
  -4  -7   2   91.19    3.80
   3   7  -2   94.59    3.60
   3   7  -2   95.49    5.20
   3   7  -2   89.59    4.10
   3   7  -2   92.89    3.90
  -3  -7   2   86.39    4.30
  -3  -7   2   89.89    3.70
  -3  -7   2   92.69    4.00
   2   7  -2   15.30    1.50
   2   7  -2   15.60    1.00
   2   7  -2   16.20    2.50
  -2  -7   2   13.90    1.00
  -2  -7   2   13.50    1.20
   1   7  -2   58.29    2.90
   1   7  -2   60.19    2.40
   1   7  -2   61.89    4.00
  -1  -7   2   58.89    3.30
  -1  -7   2   56.59    2.40
  -1  -7   2   55.59    2.80
   0   7  -2  101.59    3.50
   0   7  -2   94.29    5.60
   0  -7   2  101.09    3.60
   0  -7   2   96.19    4.20
  -1   7  -2   72.79    4.90
  -1   7  -2   84.09    2.80
   1  -7   2   82.09    2.80
   1  -7   2   76.39    3.70
  -2   7  -2   79.49    5.40
   2  -7   2   84.29    3.90
  -3   7  -2   13.20    2.60
   3  -7   2   12.10    1.60
  -4   7  -2   17.30    2.70
   4  -7   2   15.30    1.90
  -5   7  -2    1.10    2.50
   5  -7   2   -0.70    1.40
   6  -7   2  183.18    7.80
  -7   7  -2    9.10    3.50
  -8   7  -2    8.40    4.30
  -9   7  -2    8.90    5.50
   9  -7   2    3.60    2.70
 -10   7  -2   55.39   10.00
  10  -7   2   37.10    4.90
 -11   7  -2   27.70    7.50
  15   6  -2   48.80    5.60
 -15  -6   2   37.20    4.40
  14   6  -2    8.10    3.40
 -14  -6   2    7.00    1.90
  13   6  -2   21.40    3.70
 -13  -6   2   20.80    2.40
  12   6  -2   61.79    4.30
 -12  -6   2   63.29    3.50
 -11  -6   2    3.60    1.20
  10   6  -2   57.19    3.50
 -10  -6   2   53.49    2.90
   9   6  -2   18.30    2.10
  -9  -6   2   14.30    1.40
   8   6  -2  154.18    6.60
  -8  -6   2  150.08    6.10
   7   6  -2    1.50    1.00
  -7  -6   2   -0.40    0.60
   6   6  -2   40.30    2.50
   6   6  -2   45.70    2.10
  -6  -6   2   38.20    2.10
  -6  -6   2   47.10    2.40
   5   6  -2  298.37   10.70
   5   6  -2  285.67   10.30
   5   6  -2  316.27   10.30
  -5  -6   2  280.37   10.10
  -5  -6   2  303.87   10.50
   4   6  -2  245.58    8.60
   4   6  -2  258.87    9.00
   4   6  -2  223.18   10.50
   4   6  -2  260.47    8.40
  -4  -6   2  225.58    8.80
  -4  -6   2  243.38    8.90
   3   6  -2  174.38    6.00
   3   6  -2  166.78    6.60
   3   6  -2  173.68    7.20
   3   6  -2  164.78    6.20
  -3  -6   2  167.68    6.00
  -3  -6   2  154.18    6.60
   2   6  -2    5.40    0.80
   2   6  -2    4.70    0.70
  -2  -6   2    5.90    1.10
  -2  -6   2    4.50    0.90
  -2  -6   2    4.60    0.60
   1   6  -2    6.80    0.70
   1   6  -2    8.60    2.10
   1   6  -2    6.00    0.90
  -1  -6   2    6.10    0.60
  -1  -6   2    7.70    1.40
  -1  -6   2    5.60    0.90
   0   6  -2    8.30    0.70
   0   6  -2    9.30    1.20
   0  -6   2    8.50    1.40
   0  -6   2    8.20    0.60
  -1   6  -2  257.17   11.50
  -1   6  -2  295.07    9.00
  -1   6  -2  284.07   10.00
   1  -6   2  285.97    9.00
   1  -6   2  276.07   10.00
   1  -6   2  302.67   12.20
  -2   6  -2    3.00    1.40
   2  -6   2    4.80    0.90
  -3   6  -2   56.19    4.20
   3  -6   2   52.99    2.80
  -4   6  -2   20.20    2.90
   4  -6   2   23.00    1.90
  -5   6  -2   39.30    4.00
   5  -6   2   45.10    2.70
  -6   6  -2    6.80    2.50
   6  -6   2    3.80    1.50
   7  -6   2  135.89    6.20
  -8   6  -2    4.90    3.70
   8  -6   2    1.80    2.00
  -9   6  -2   47.50    7.20
   9  -6   2   38.60    3.90
 -10   6  -2    9.50    5.50
  10  -6   2    2.40    2.90
 -11   6  -2  166.78   13.50
  11  -6   2  149.79    8.00
 -12   6  -2   14.60    7.80
  12  -6   2   -0.20    4.40
  15   5  -2   25.90    3.70
 -15  -5   2   28.10    3.40
  14   5  -2   12.60    3.10
 -14  -5   2    9.10    2.00
  13   5  -2    4.70    2.60
 -13  -5   2    4.60    1.70
  12   5  -2   11.70    2.10
 -12  -5   2   11.40    2.00
 -11  -5   2   56.69    3.10
  10   5  -2    3.30    1.70
 -10  -5   2    1.70    1.00
   9   5  -2   11.00    2.00
  -9  -5   2    9.60    1.20
   8   5  -2   57.49    3.30
  -8  -5   2   57.09    2.60
  -8  -5   2   56.09    2.80
   7   5  -2  266.97    9.90
   7   5  -2  267.17    8.80
  -7  -5   2  252.37    9.30
   6   5  -2    3.80    0.90
  -6  -5   2    3.60    0.50
  -6  -5   2    4.00    1.10
   5   5  -2  169.38    6.00
   5   5  -2  163.98    6.70
   5   5  -2  169.08    6.00
  -5  -5   2  154.18    6.00
  -5  -5   2  161.48    6.30
  -5  -5   2  164.48    6.20
   4   5  -2  301.17    9.80
   4   5  -2  293.57   10.10
   4   5  -2  293.97   10.30
   4   5  -2  284.27    9.90
  -4  -5   2  279.87   10.20
  -4  -5   2  293.07    9.80
   3   5  -2 1089.49   34.00
   3   5  -2 1140.99   33.80
   3   5  -2 1079.49   34.50
   3   5  -2 1112.09   34.40
  -3  -5   2 1079.29   34.60
  -3  -5   2 1082.39   33.70
   2   5  -2  122.19    4.30
   2   5  -2  121.89    4.60
   2   5  -2  118.69    5.60
  -2  -5   2  120.49    5.30
  -2  -5   2  118.39    4.40
  -2  -5   2  122.89    4.70
   1   5  -2  278.27   11.00
   1   5  -2  285.97    9.00
   1   5  -2  286.87    9.50
  -1  -5   2  265.97   10.20
  -1  -5   2  282.37    9.60
  -1  -5   2  269.97    9.00
   0   5  -2   25.80    1.50
   0   5  -2   22.00    2.70
   0   5  -2   25.30    1.10
   0  -5   2   22.10    1.90
   0  -5   2   24.60    1.20
   0  -5   2   24.70    1.50
  -1   5  -2   11.80    1.20
  -1   5  -2   13.20    0.70
  -1   5  -2   10.70    2.30
   1  -5   2   13.10    1.10
   1  -5   2   10.20    1.70
  -2   5  -2  519.35   16.50
  -2   5  -2  477.05   18.20
   2  -5   2  500.75   17.70
   2  -5   2  493.95   16.50
  -3   5  -2  318.37   13.20
   3  -5   2  314.67   11.20
  -4   5  -2   21.50    2.80
   4  -5   2   23.50    1.70
  -5   5  -2    9.70    2.20
   5  -5   2   12.80    1.60
  -6   5  -2   26.30    3.60
   6  -5   2   28.50    2.30
  -7   5  -2  364.26   15.80
   7  -5   2  364.56   13.60
   8  -5   2    0.60    1.90
  -9   5  -2   61.39    6.60
   9  -5   2   47.20    3.80
 -10   5  -2   54.59    8.00
  10  -5   2   41.10    4.00
 -11   5  -2   18.70    6.00
  11  -5   2    4.30    3.70
  12  -5   2   41.00    5.70
  15   4  -2    2.20    3.70
 -15  -4   2   -1.50    2.50
  14   4  -2   84.49    5.70
 -14  -4   2   74.49    4.50
  13   4  -2   -1.50    2.60
 -13  -4   2    6.30    3.40
 -13  -4   2    1.10    1.60
  12   4  -2   26.80    3.40
 -12  -4   2   26.90    3.20
 -12  -4   2   29.50    2.30
 -11  -4   2   13.20    2.70
 -11  -4   2    9.70    1.70
  10   4  -2    5.60    1.50
 -10  -4   2    5.50    1.90
 -10  -4   2    6.00    1.00
 -10  -4   2    6.40    1.40
   9   4  -2    6.80    1.40
  -9  -4   2    8.60    1.90
  -9  -4   2    5.50    0.90
  -9  -4   2    7.20    1.20
   8   4  -2  158.18    6.70
  -8  -4   2  158.98    6.20
  -8  -4   2  158.98    6.00
  -8  -4   2  159.88    6.00
   7   4  -2   40.30    2.50
  -7  -4   2   47.50    2.30
  -7  -4   2   39.70    2.20
  -7  -4   2   43.70    2.20
   6   4  -2    4.40    0.90
   6   4  -2    4.40    0.80
  -6  -4   2    4.60    0.70
  -6  -4   2    5.70    1.10
   5   4  -2   57.69    3.00
   5   4  -2   55.89    2.60
  -5  -4   2   56.99    2.80
  -5  -4   2   60.79    2.70
   4   4  -2   62.19    2.60
   4   4  -2   58.69    2.90
  -4  -4   2   59.19    2.80
  -4  -4   2   59.29    2.60
  -4  -4   2   57.39    2.80
   3   4  -2   25.00    1.70
   3   4  -2   20.30    1.20
   3   4  -2   21.70    1.40
   3   4  -2   22.60    1.20
  -3  -4   2   19.80    1.20
  -3  -4   2   23.00    1.80
   2   4  -2   79.69    3.30
   2   4  -2   77.89    3.90
   2   4  -2   76.49    3.10
   2   4  -2   77.49    3.00
  -2  -4   2   74.89    3.00
  -2  -4   2   74.49    3.90
  -2  -4   2   80.89    3.20
   1   4  -2  284.57    9.10
   1   4  -2  293.77    9.50
   1   4  -2  279.27   10.70
  -1  -4   2  272.87   10.30
  -1  -4   2  289.67    9.50
  -1  -4   2  287.27    9.10
   0   4  -2  236.38    7.50
   0   4  -2  233.58    9.60
   0   4  -2  241.28    8.10
   0  -4   2  234.88    7.50
   0  -4   2  236.08    8.10
   0  -4   2  228.68    9.00
  -1   4  -2  676.13   20.80
  -1   4  -2  623.34   19.90
   1  -4   2  647.84   19.90
   1  -4   2  656.23   20.80
   1  -4   2  662.63   21.90
  -2   4  -2  221.48    7.80
  -2   4  -2  207.88    9.30
   2  -4   2  219.28    7.80
   2  -4   2  217.28    6.80
  -3   4  -2  164.88    6.00
  -3   4  -2  154.08    7.40
   3  -4   2  156.58    6.80
   3  -4   2  142.69    6.40
  -4   4  -2    4.00    1.40
   4  -4   2    5.30    0.90
  -5   4  -2   33.70    3.40
   5  -4   2   39.60    2.30
  -6   4  -2   38.50    3.60
   6  -4   2   35.70    2.40
  -7   4  -2   69.29    5.40
   7  -4   2   72.49    3.90
  -8   4  -2  110.59    6.90
   8  -4   2  107.99    5.30
   9  -4   2   -0.70    1.90
 -10   4  -2    4.60    4.20
  10  -4   2   -0.10    3.10
  11  -4   2   13.50    2.80
 -12   4  -2  169.28   11.40
  12  -4   2  142.79    7.80
  13  -4   2    2.70    4.20
  15   3  -2   10.20    4.00
 -15  -3   2    0.90    2.50
  14   3  -2   61.19    4.90
 -14  -3   2   50.39    3.40
  13   3  -2   26.80    3.80
 -13  -3   2   28.80    4.50
 -13  -3   2   18.80    2.40
  12   3  -2   12.50    2.30
 -12  -3   2   13.80    1.90
 -12  -3   2   18.70    3.40
 -11  -3   2   20.90    1.90
 -11  -3   2   23.90    3.00
 -11  -3   2   27.80    5.00
  10   3  -2   32.20    2.70
 -10  -3   2   33.00    2.10
 -10  -3   2   34.30    2.90
   9   3  -2   78.69    4.10
  -9  -3   2   79.99    3.80
  -9  -3   2   74.89    3.50
  -9  -3   2   79.79    4.00
   8   3  -2  127.69    5.70
  -8  -3   2  134.39    5.40
  -8  -3   2  135.19    5.50
  -8  -3   2  126.89    5.20
   7   3  -2   32.10    2.20
  -7  -3   2   33.30    1.90
  -7  -3   2   38.50    2.20
  -7  -3   2   34.50    2.10
   6   3  -2   23.20    1.70
   6   3  -2   26.30    1.60
   6   3  -2   28.00    1.50
  -6  -3   2   27.80    1.80
  -6  -3   2   26.30    1.70
  -6  -3   2   24.20    1.40
   5   3  -2   11.10    1.00
   5   3  -2   11.80    1.20
   5   3  -2   12.00    0.90
  -5  -3   2   11.00    1.10
  -5  -3   2   10.50    0.90
  -5  -3   2   12.00    1.20
   4   3  -2  341.97   11.00
   4   3  -2  334.77   11.40
   4   3  -2  354.06   11.20
  -4  -3   2  328.47   11.30
  -4  -3   2  328.87   11.00
  -4  -3   2  334.97   11.20
   3   3  -2   91.29    3.40
   3   3  -2   85.69    3.60
   3   3  -2  101.89    3.80
  -3  -3   2   87.89    3.40
  -3  -3   2   85.19    3.50
  -3  -3   2   92.99    3.80
   2   3  -2   47.00    1.90
   2   3  -2   46.20    2.10
   2   3  -2   43.50    1.90
  -2  -3   2   44.70    1.90
  -2  -3   2   46.80    2.80
   1   3  -2    1.30    1.50
   1   3  -2    0.00    0.30
   1   3  -2    0.10    0.30
  -1  -3   2    0.10    0.30
  -1  -3   2   -0.40    0.20
  -1  -3   2    0.30    1.20
   0   3  -2  891.51   26.60
   0   3  -2  861.91   26.30
   0   3  -2  854.71   27.90
   0  -3   2  879.91   26.60
   0  -3   2  865.11   26.30
   0  -3   2  838.22   27.70
  -1   3  -2 1141.29   35.20
  -1   3  -2 1147.79   37.30
  -1   3  -2 1236.08   35.80
   1  -3   2 1121.89   35.10
   1  -3   2 1169.58   36.90
   1  -3   2 1173.68   35.70
  -2   3  -2   96.59    3.80
  -2   3  -2   91.19    5.00
   2  -3   2   94.39    3.80
   2  -3   2   97.69    3.20
   2  -3   2   91.79    4.50
   2  -3   2   89.69    3.20
  -3   3  -2    9.20    1.10
  -3   3  -2    8.40    2.10
   3  -3   2    7.90    0.90
   3  -3   2    7.80    0.60
   3  -3   2    8.60    1.40
   3  -3   2    7.80    0.50
  -4   3  -2  425.06   14.30
  -4   3  -2  415.86   16.00
   4  -3   2  435.06   13.30
   4  -3   2  401.86   14.30
   4  -3   2  434.96   15.30
   4  -3   2  438.06   13.20
  -5   3  -2  752.92   23.00
  -5   3  -2  756.92   26.30
   5  -3   2  716.63   24.30
   5  -3   2  766.52   22.90
  -6   3  -2    2.40    0.50
  -6   3  -2   -0.90    1.60
   6  -3   2    0.40    1.00
  -7   3  -2   61.89    2.50
  -7   3  -2   59.59    4.60
   7  -3   2   58.39    3.40
   7  -3   2   64.29    2.40
  -8   3  -2    4.00    2.40
  -8   3  -2    4.00    0.80
   8  -3   2    3.90    1.40
   8  -3   2    2.50    0.80
  -9   3  -2   21.30    4.40
  -9   3  -2   12.30    1.40
   9  -3   2   16.30    1.60
   9  -3   2   13.10    1.90
 -10   3  -2    3.70    4.10
  10  -3   2    3.50    2.00
 -11   3  -2   12.50    4.70
  11  -3   2    3.00    2.60
 -12   3  -2   62.59   10.60
  12  -3   2   43.80    4.80
  13  -3   2   29.10    5.30
  15   2  -2    4.80    3.90
 -15  -2   2    2.30    2.60
 -14  -2   2    1.90    2.10
  13   2  -2   55.69    4.40
 -13  -2   2   54.79    3.20
  12   2  -2    0.70    2.10
 -12  -2   2    2.20    1.40
 -12  -2   2    3.60    2.70
 -11  -2   2   -0.30    1.10
 -11  -2   2    4.80    2.30
  10   2  -2  124.39    5.80
 -10  -2   2  123.49    5.70
 -10  -2   2  125.79    5.10
   9   2  -2  139.89    6.30
  -9  -2   2  150.38    6.20
  -9  -2   2  140.19    6.40
  -9  -2   2  145.89    5.70
   8   2  -2   -0.30    1.10
  -8  -2   2   -0.80    1.00
  -8  -2   2    1.20    0.60
  -8  -2   2    1.90    1.40
   7   2  -2   83.29    3.80
   7   2  -2   70.69    3.60
  -7  -2   2   75.89    3.60
  -7  -2   2   72.39    3.20
  -7  -2   2   74.29    3.60
   6   2  -2   12.90    1.00
   6   2  -2   10.00    1.10
  -6  -2   2   12.60    1.40
  -6  -2   2   10.40    1.30
  -6  -2   2   11.80    1.20
   5   2  -2   10.30    1.00
   5   2  -2    9.10    1.10
   5   2  -2    8.70    0.90
  -5  -2   2    8.10    0.80
  -5  -2   2    9.80    1.20
  -5  -2   2    9.50    1.00
   4   2  -2  800.12   25.40
   4   2  -2  841.32   25.10
   4   2  -2  821.72   25.50
  -4  -2   2  826.42   25.50
  -4  -2   2  759.82   25.00
  -4  -2   2  812.92   25.40
   3   2  -2   19.60    1.30
   3   2  -2   17.00    1.10
   3   2  -2   16.90    1.00
  -3  -2   2   14.50    1.00
  -3  -2   2   17.40    1.20
  -3  -2   2   14.20    1.00
   2   2  -2   63.19    2.40
   2   2  -2   61.49    2.50
   2   2  -2   62.39    2.80
  -2  -2   2   61.79    2.40
  -2  -2   2   60.59    2.50
  -2  -2   2   64.89    2.90
   1   2  -2  242.68    8.50
   1   2  -2  246.18    7.80
   1   2  -2  240.88    7.80
  -1  -2   2  244.98    7.80
  -1  -2   2  246.58    7.80
  -1  -2   2  246.58    8.60
   0   2  -2   40.60    1.60
   0   2  -2   43.40    1.70
   0   2  -2   40.50    2.80
   0  -2   2   40.90    1.60
   0  -2   2   40.90    1.70
   0  -2   2   36.90    2.60
  -1   2  -2 1621.94   48.10
  -1   2  -2 1587.94   49.40
   1  -2   2 1588.64   49.20
   1  -2   2 1544.65   47.70
   1  -2   2 1598.64   48.10
  -2   2  -2    4.90    0.70
  -2   2  -2    2.90    1.70
   2  -2   2    4.30    1.10
   2  -2   2    4.60    0.40
   2  -2   2    4.10    0.60
   2  -2   2    4.10    0.40
  -3   2  -2   28.90    2.70
  -3   2  -2   38.30    1.50
  -3   2  -2   31.90    1.70
   3  -2   2   31.90    2.20
   3  -2   2   32.50    1.40
   3  -2   2   31.30    1.80
  -4   2  -2  155.98    6.00
  -4   2  -2  157.28    5.40
  -4   2  -2  157.08    7.30
   4  -2   2  159.68    5.30
   4  -2   2  155.48    6.10
   4  -2   2  161.78    6.70
  -5   2  -2  153.28    8.40
  -5   2  -2  167.68    5.70
  -5   2  -2  158.68    6.30
   5  -2   2  175.18    5.60
   5  -2   2  156.58    6.40
   5  -2   2  169.78    7.00
  -6   2  -2  546.15   17.10
  -6   2  -2  540.55   19.90
   6  -2   2  528.95   18.30
   6  -2   2  552.34   17.00
  -7   2  -2  366.96   11.90
  -7   2  -2  356.06   14.60
   7  -2   2  381.56   11.80
   7  -2   2  346.87   13.10
  -8   2  -2    7.60    2.10
  -8   2  -2    8.00    1.10
   8  -2   2    5.60    1.30
   8  -2   2    7.00    1.20
  -9   2  -2   33.20    4.10
  -9   2  -2   25.30    1.70
   9  -2   2   31.50    1.80
   9  -2   2   27.90    2.50
 -10   2  -2   37.70    2.20
 -10   2  -2   48.70    5.30
  10  -2   2   44.80    3.20
 -11   2  -2   10.30    1.50
 -11   2  -2   19.90    4.60
  11  -2   2   15.60    2.50
 -12   2  -2   13.90    4.90
  12  -2   2    3.30    3.00
 -13   2  -2    3.30    5.50
  13  -2   2    0.70    3.30
 -14   2  -2   -1.90    6.60
  14  -2   2    4.50    4.50
  15   1  -2   -4.90    4.20
 -14  -1   2    8.00    2.20
  13   1  -2   77.59    4.90
 -13  -1   2   65.99    3.60
  12   1  -2  203.18    9.00
 -12  -1   2  194.18    7.60
 -12  -1   2  211.38    9.50
  11   1  -2    0.40    1.80
 -11  -1   2    0.40    1.20
 -11  -1   2    2.70    2.60
  10   1  -2   23.60    2.40
 -10  -1   2   20.60    1.70
 -10  -1   2   27.30    2.90
   9   1  -2    5.10    1.30
  -9  -1   2    6.10    1.10
  -9  -1   2    4.60    1.40
   8   1  -2  305.57   11.50
  -8  -1   2  307.37   11.30
  -8  -1   2  317.17   11.70
  -8  -1   2  313.57   10.60
   7   1  -2   55.39    2.50
   7   1  -2   50.09    2.80
  -7  -1   2   54.19    3.00
  -7  -1   2   52.09    2.40
  -7  -1   2   56.29    3.10
   6   1  -2   10.70    1.00
   6   1  -2    9.00    1.20
  -6  -1   2   11.10    1.30
  -6  -1   2   11.40    0.90
  -6  -1   2   10.90    1.40
  -6  -1   2    9.60    1.50
   5   1  -2    5.90    0.70
   5   1  -2    6.30    1.00
  -5  -1   2    6.20    1.10
  -5  -1   2    5.00    0.90
  -5  -1   2    5.80    0.70
  -5  -1   2    4.70    1.00
   4   1  -2    3.00    0.60
   4   1  -2    3.70    0.70
   4   1  -2    3.10    0.50
  -4  -1   2    4.50    0.80
  -4  -1   2    2.90    0.50
  -4  -1   2    3.00    0.70
   3   1  -2  376.46   12.40
   3   1  -2  380.36   11.90
   3   1  -2  383.76   12.20
  -3  -1   2  369.26   11.90
  -3  -1   2  367.36   12.40
  -3  -1   2  386.36   12.20
   2   1  -2  420.36   14.00
   2   1  -2  453.05   13.70
   2   1  -2  432.06   13.60
  -2  -1   2  448.36   13.70
  -2  -1   2  417.06   13.60
  -2  -1   2  457.05   14.10
   1   1  -2 1251.27   38.30
  -1  -1   2 1250.67   38.30
   0   1  -2   35.50    1.30
   0   1  -2   34.70    1.40
   0   1  -2   35.10    2.00
   0  -1   2   35.20    1.90
   0  -1   2   34.00    1.40
   0  -1   2   35.30    1.30
  -1   1  -2  218.08    8.00
  -1   1  -2  221.28    7.20
  -1   1  -2  223.38    6.90
   1  -1   2  210.38    6.90
   1  -1   2  222.08    7.00
   1  -1   2  213.98    7.90
  -2   1  -2  180.68    6.10
  -2   1  -2  176.68    7.30
  -2   1  -2  177.68    5.90
   2  -1   2  174.08    7.00
   2  -1   2  186.68    6.20
   2  -1   2  183.28    5.90
  -3   1  -2    9.90    2.20
  -3   1  -2   14.70    0.80
  -3   1  -2   13.40    1.00
   3  -1   2   12.90    1.00
   3  -1   2   14.10    0.80
   3  -1   2   10.90    1.30
  -4   1  -2   11.70    1.90
  -4   1  -2   13.50    0.90
  -4   1  -2   14.40    1.20
   4  -1   2   11.50    1.40
   4  -1   2   13.50    1.20
   4  -1   2   14.90    0.90
  -5   1  -2    3.10    1.00
  -5   1  -2    3.60    0.60
  -5   1  -2    2.70    1.40
   5  -1   2    4.80    1.00
   5  -1   2    3.50    0.50
  -6   1  -2  483.55   15.20
   6  -1   2  440.46   16.10
   6  -1   2  482.85   16.60
   6  -1   2  493.45   15.10
  -7   1  -2    0.50    0.60
  -7   1  -2   -0.50    1.50
   7  -1   2    1.10    1.10
   7  -1   2    0.30    0.70
  -8   1  -2  114.99    6.10
  -8   1  -2   92.79    4.50
   8  -1   2  117.39    4.20
   8  -1   2  113.29    5.20
  -9   1  -2   64.29    4.60
  -9   1  -2   55.89    2.70
   9  -1   2   58.39    3.50
 -10   1  -2   27.60    4.20
 -11   1  -2   16.00    1.90
 -12   1  -2    8.30    1.70
  12  -1   2   15.00    2.70
 -13   1  -2   11.80    5.00
  13  -1   2   10.70    4.80
 -14   1  -2    4.10    5.90
  14  -1   2    6.30    3.70
  14   0  -2    0.40    3.80
 -14   0   2   16.20    6.60
  13   0  -2    2.10    3.10
 -13   0   2   -1.10    1.90
  12   0  -2   89.39    6.20
 -12   0   2   90.89    4.20
 -12   0   2  113.39    7.10
  11   0  -2   -0.50    1.90
 -11   0   2    3.20    3.00
 -11   0   2   -0.10    1.20
  10   0  -2   58.19    4.20
 -10   0   2   73.69    4.40
 -10   0   2   68.59    3.10
   9   0  -2    6.50    1.30
  -9   0   2    7.00    1.20
   8   0  -2  177.88    7.70
   8   0  -2  214.28    7.30
  -8   0   2  183.38    8.00
  -8   0   2  195.38    6.90
   7   0  -2   48.40    2.80
   7   0  -2   56.49    2.40
  -7   0   2   51.49    2.70
  -7   0   2   50.79    3.00
  -7   0   2   49.10    2.90
   6   0  -2  345.27   10.60
   6   0  -2  301.27   11.30
  -6   0   2  315.47   11.60
  -6   0   2  323.17   11.70
  -6   0   2  325.87   10.60
  -6   0   2  319.67   11.40
   5   0  -2   50.99    2.60
   5   0  -2   53.19    2.20
  -5   0   2   48.00    2.20
  -5   0   2   50.29    2.80
  -5   0   2   48.40    2.80
  -5   0   2   50.09    2.60
   4   0  -2  304.77   10.70
   4   0  -2  318.37   10.00
   4   0  -2  309.17   10.60
  -4   0   2  311.67   10.90
  -4   0   2  318.07   10.60
  -4   0   2  311.27   10.90
  -4   0   2  304.87   10.00
   3   0  -2  351.36   11.60
   3   0  -2  353.26   12.00
   3   0  -2  362.56   11.20
  -3   0   2  360.06   11.60
  -3   0   2  351.06   11.90
  -3   0   2  355.26   11.20
   2   0  -2    0.50    0.30
   2   0  -2    1.40    0.50
   2   0  -2    0.10    0.20
  -2   0   2    0.60    0.30
  -2   0   2   -0.30    0.40
   1   0  -2  328.77   10.30
   1   0  -2  320.97   10.80
   1   0  -2  336.47   10.20
  -1   0   2  339.67   10.20
  -1   0   2  316.17   10.30
  -1   0   2  340.37   10.90
   0   0  -2  165.68    5.80
   0   0  -2  168.58    5.40
   0   0   2  166.38    5.80
  -1   0  -2   12.30    0.60
  -1   0  -2   12.20    1.10
   1   0   2   11.80    0.70
   1   0   2   12.00    1.00
   1   0   2   11.90    0.70
   1   0   2   12.90    0.60
  -2   0  -2 1185.68   34.50
  -2   0  -2 1067.69   35.00
  -2   0  -2 1124.69   34.30
   2   0   2 1138.39   34.40
   2   0   2 1137.89   35.10
   2   0   2 1128.79   34.20
  -3   0  -2   52.19    2.30
  -3   0  -2   51.69    2.10
  -3   0  -2   48.60    3.40
   3   0   2   48.90    2.70
   3   0   2   49.70    2.30
   3   0   2   50.29    2.00
  -4   0  -2   26.80    2.50
  -4   0  -2   29.10    1.40
  -4   0  -2   28.30    1.70
   4   0   2   25.10    1.80
   4   0   2   30.30    1.40
   4   0   2   27.40    1.70
  -5   0  -2    2.50    0.90
  -5   0  -2    3.30    0.50
  -5   0  -2    3.20    1.50
   5   0   2    3.50    0.70
   5   0   2    3.90    0.90
   5   0   2    3.10    0.50
  -6   0  -2   10.00    2.10
  -6   0  -2   13.10    1.00
   6   0   2   14.90    1.00
   6   0   2   14.30    1.60
   6   0   2   11.80    1.30
  -7   0  -2  227.78    7.90
  -7   0  -2  221.98    9.70
   7   0   2  207.98    8.50
   7   0   2  233.68    7.80
   7   0   2  226.48    8.70
  -8   0  -2    1.00    1.70
  -8   0  -2    0.80    0.70
   8   0   2    1.50    1.10
   8   0   2    2.20    1.60
  -9   0  -2  281.37   11.80
  -9   0  -2  291.77    9.90
   9   0   2  275.17   11.00
 -10   0  -2   78.49    5.20
 -10   0  -2   73.99    3.40
 -11   0  -2  155.28    8.10
 -11   0  -2  143.49    5.90
  11   0   2  159.38    8.10
 -12   0  -2    3.30    1.60
  12   0   2    6.30    2.30
 -13   0  -2    2.70    4.50
 -13   0  -2   -2.10    2.00
  13   0   2    0.70    2.80
 -14   0  -2    0.00    5.30
  14   0   2    4.50    3.50
  14  -1  -2   70.99    6.20
 -14   1   2   95.89   12.00
  13  -1  -2   26.90    3.70
  12  -1  -2    3.90    2.50
 -12   1   2   -0.70    1.60
 -11   1   2    9.10    1.30
 -10   1   2   11.80    2.40
 -10   1   2    7.10    1.00
   9  -1  -2    0.00    1.40
  -9   1   2    1.80    1.80
  -9   1   2    0.80    0.80
   8  -1  -2    0.20    1.20
   8  -1  -2    1.20    1.00
  -8   1   2    0.10    0.70
  -8   1   2    0.90    1.40
   7  -1  -2  169.58    5.80
   7  -1  -2  154.08    6.60
  -7   1   2  156.98    7.10
  -7   1   2  171.88    5.90
   6  -1  -2   15.50    1.40
   6  -1  -2   18.00    1.10
  -6   1   2   17.40    1.10
  -6   1   2   13.30    1.50
  -6   1   2   14.60    1.80
   5  -1  -2   30.90    1.50
  -5   1   2   32.00    2.10
  -5   1   2   33.00    2.00
  -5   1   2   31.50    2.20
  -5   1   2   33.40    1.50
   4  -1  -2    0.90    0.60
   4  -1  -2    1.20    0.40
  -4   1   2    1.40    0.70
  -4   1   2    1.40    0.30
  -4   1   2    0.20    0.70
  -4   1   2    0.90    0.60
   3  -1  -2   17.40    0.90
   3  -1  -2   17.70    1.50
  -3   1   2   17.40    0.90
  -3   1   2   15.40    1.30
  -3   1   2   17.70    1.20
  -3   1   2   16.70    1.40
   2  -1  -2  843.62   26.00
   2  -1  -2  841.32   26.60
   2  -1  -2  835.72   25.70
  -2   1   2  870.51   26.70
  -2   1   2  832.42   25.70
  -2   1   2  854.91   26.00
   1  -1  -2  730.73   23.00
   1  -1  -2  784.62   23.90
   1  -1  -2  767.52   23.20
  -1   1   2  768.22   23.20
  -1   1   2  779.02   23.90
  -1   1   2  733.53   23.00
   0  -1  -2    2.30    0.50
   0  -1  -2    1.40    0.20
   0  -1  -2    1.60    0.20
   0   1   2    1.80    0.40
   0   1   2    1.40    0.30
   0   1   2    1.40    0.20
  -1  -1  -2 1360.66   40.50
  -1  -1  -2 1342.17   40.80
   1   1   2 1328.67   40.50
  -2  -1  -2 1388.26   42.70
  -2  -1  -2 1434.16   42.60
   2   1   2 1416.26   42.60
   2   1   2 1334.37   43.10
   2   1   2 1446.56   42.40
  -3  -1  -2  962.80   30.10
  -3  -1  -2 1002.00   30.40
  -3  -1  -2  974.20   30.60
   3   1   2  977.20   30.40
   3   1   2  992.30   30.70
   3   1   2 1008.70   30.10
  -4  -1  -2 1817.02   55.79
  -4  -1  -2 1874.61   56.39
  -4  -1  -2 1808.72   56.49
   4   1   2 1831.32   56.39
   4   1   2 1866.41   55.79
   4   1   2 1867.61   56.39
  -5  -1  -2   12.20    1.20
  -5  -1  -2   10.50    1.80
  -5  -1  -2   12.50    0.90
   5   1   2   10.60    1.20
   5   1   2   11.20    1.10
   5   1   2   11.90    0.90
  -6  -1  -2    3.10    0.50
  -6  -1  -2    2.80    1.30
  -6  -1  -2    3.20    1.00
   6   1   2    2.40    0.50
   6   1   2    1.00    0.70
   6   1   2    2.70    0.80
  -7  -1  -2  199.78    8.60
  -7  -1  -2  190.68    7.20
   7   1   2  213.88    7.80
   7   1   2  191.18    7.80
   7   1   2  203.58    7.10
  -8  -1  -2    9.30    1.00
  -8  -1  -2    9.20    2.30
   8   1   2    6.10    1.10
   8   1   2    9.20    1.80
  -9  -1  -2    1.90    0.90
  -9  -1  -2    0.20    1.80
   9   1   2    0.70    1.30
   9   1   2    1.80    1.70
 -10  -1  -2  311.07   12.50
 -10  -1  -2  307.67   10.90
 -11  -1  -2  164.98    6.50
 -11  -1  -2  167.78    8.00
 -12  -1  -2   37.10    4.50
 -12  -1  -2   27.80    2.40
  12   1   2   35.10    3.40
 -13  -1  -2   15.00    4.00
 -13  -1  -2   15.80    1.90
  13   1   2   22.00    2.80
 -14  -1  -2   17.30    3.20
  14   1   2   20.40    3.20
  15   1   2    1.20    4.00
  14  -2  -2   73.79    6.70
 -13   2   2   13.00    8.50
  12  -2  -2   64.39    5.10
  11  -2  -2   11.50    2.20
  10  -2  -2   15.10    1.90
 -10   2   2   13.50    1.60
 -10   2   2   24.10    4.90
   9  -2  -2   21.40    2.40
   9  -2  -2   25.90    1.90
  -9   2   2   24.60    3.10
  -9   2   2   20.70    1.50
   8  -2  -2    2.10    1.00
   8  -2  -2    1.20    1.20
  -8   2   2    1.60    0.70
  -8   2   2    0.50    1.60
   7  -2  -2    1.30    0.80
   7  -2  -2    1.30    1.10
  -7   2   2    2.10    0.60
  -7   2   2    2.70    1.30
   6  -2  -2   43.40    2.50
   6  -2  -2   44.50    1.90
  -6   2   2   40.50    2.80
  -6   2   2   47.50    2.00
   5  -2  -2   31.80    1.40
   5  -2  -2   31.00    1.80
  -5   2   2   33.20    1.50
  -5   2   2   31.40    2.10
  -5   2   2   28.10    2.10
  -5   2   2   29.90    2.20
   4  -2  -2  117.19    4.80
   4  -2  -2  118.39    4.00
  -4   2   2  116.89    5.30
  -4   2   2  112.79    3.90
  -4   2   2  109.99    5.00
  -4   2   2  119.49    4.70
   3  -2  -2    6.80    0.50
   3  -2  -2    6.30    0.80
  -3   2   2    7.20    0.90
  -3   2   2    5.50    1.00
  -3   2   2    6.00    1.00
   2  -2  -2   45.60    1.70
   2  -2  -2   47.20    2.20
  -2   2   2   47.20    2.10
  -2   2   2   44.80    2.50
  -2   2   2   46.90    1.70
  -2   2   2   46.40    2.50
   1  -2  -2 3756.62  117.79
  -1   2   2 3629.24  117.99
   0  -2  -2    3.40    0.40
   0   2   2    3.70    0.40
   0   2   2    3.60    0.30
   0   2   2    3.50    0.70
   0   2   2    2.70    0.40
  -1  -2  -2   83.09    3.30
  -1  -2  -2   82.09    3.00
  -1  -2  -2   83.19    3.00
   1   2   2   85.19    3.00
   1   2   2   83.89    3.00
   1   2   2   87.59    3.30
  -2  -2  -2    7.70    0.70
  -2  -2  -2    7.80    0.70
  -2  -2  -2    8.90    0.70
   2   2   2    8.20    0.80
   2   2   2    9.40    0.70
  -3  -2  -2   -0.20    0.40
  -3  -2  -2    0.90    0.30
   3   2   2    2.20    0.90
   3   2   2    0.40    0.30
   3   2   2    0.40    0.40
  -4  -2  -2    3.30    0.60
  -4  -2  -2    4.10    0.70
   4   2   2    3.10    0.60
   4   2   2    3.60    0.70
   4   2   2    3.90    0.60
  -5  -2  -2 2378.06   70.19
  -5  -2  -2 2271.77   69.69
  -5  -2  -2 2234.48   69.39
   5   2   2 2351.26   69.39
   5   2   2 2274.57   69.49
   5   2   2 2248.38   69.99
  -6  -2  -2    0.50    1.00
  -6  -2  -2    0.60    0.50
  -6  -2  -2    0.10    1.00
   6   2   2   -0.40    0.70
   6   2   2    0.20    0.50
   6   2   2   -0.10    0.70
  -7  -2  -2   32.50    2.70
  -7  -2  -2   29.10    1.70
   7   2   2   31.30    1.70
   7   2   2   28.00    2.00
   7   2   2   33.00    1.90
  -8  -2  -2  131.19    5.20
  -8  -2  -2  130.59    6.30
   8   2   2  134.99    5.40
  -9  -2  -2   43.60    3.50
  -9  -2  -2   43.40    2.30
   9   2   2   44.40    2.60
   9   2   2   42.20    2.80
 -10  -2  -2  101.89    4.40
 -10  -2  -2  102.49    4.50
 -10  -2  -2   92.19    5.10
 -11  -2  -2   14.10    2.50
 -11  -2  -2   13.10    1.70
 -12  -2  -2  140.29    5.90
 -12  -2  -2  142.99    7.00
  12   2   2  146.89    6.90
 -13  -2  -2   26.60    2.60
 -13  -2  -2   17.80    3.70
  13   2   2   27.90    3.70
 -14  -2  -2   18.90    2.20
  14   2   2   15.70    5.00
 -15  -2  -2    6.90    2.70
  15   2   2   15.60    3.70
  13  -3  -2   31.00    3.90
 -12   3   2   56.39   13.10
  11  -3  -2    2.00    2.40
 -11   3   2   12.50    4.30
  10  -3  -2    0.10    2.00
 -10   3   2    0.80    1.10
   9  -3  -2  265.37    9.30
  -9   3   2  239.28    8.30
  -9   3   2  233.88   11.00
   8  -3  -2    6.10    1.50
   8  -3  -2    4.40    1.00
  -8   3   2    6.90    1.10
  -8   3   2    6.00    2.00
   7  -3  -2    0.80    0.70
   7  -3  -2    2.30    1.20
  -7   3   2    0.30    1.50
  -7   3   2    0.20    0.60
   6  -3  -2   29.50    2.10
   6  -3  -2   32.90    1.50
  -6   3   2   29.90    2.50
  -6   3   2   33.60    1.50
   5  -3  -2    3.70    0.80
   5  -3  -2    3.40    0.60
  -5   3   2    3.30    0.40
  -5   3   2    2.70    1.00
   4  -3  -2    0.80    0.30
   4  -3  -2    0.60    0.60
  -4   3   2    0.50    1.00
  -4   3   2    0.60    1.00
  -4   3   2    0.90    0.80
   3  -3  -2   43.30    1.60
   3  -3  -2   44.80    2.30
  -3   3   2   43.20    2.70
  -3   3   2   42.50    2.50
  -3   3   2   45.50    2.30
   2  -3  -2  127.69    4.80
  -2   3   2  123.39    4.00
  -2   3   2  118.89    5.20
  -2   3   2  124.09    5.40
  -2   3   2  125.79    4.80
   1  -3  -2  159.08    5.60
  -1   3   2  154.68    6.10
  -1   3   2  148.39    5.90
  -1   3   2  153.88    5.00
  -1   3   2  158.08    5.50
  -1   3   2  151.68    5.10
   0  -3  -2   39.90    1.60
   0  -3  -2   39.40    2.20
   0  -3  -2   38.40    1.90
   0   3   2   41.50    1.90
   0   3   2   38.10    2.10
   0   3   2   39.60    2.10
   0   3   2   42.40    1.60
  -1  -3  -2  841.22   26.30
  -1  -3  -2  855.51   26.10
  -1  -3  -2  833.42   25.90
   1   3   2  863.81   26.40
   1   3   2  823.02   25.80
   1   3   2  869.61   26.10
  -2  -3  -2   26.50    1.40
  -2  -3  -2   26.40    1.40
   2   3   2   25.60    1.30
   2   3   2   24.90    1.50
   2   3   2   26.10    1.30
   2   3   2   26.40    1.40
  -3  -3  -2   16.00    0.90
  -3  -3  -2   14.50    1.00
  -3  -3  -2   15.70    1.10
   3   3   2   17.30    0.90
   3   3   2   16.50    1.00
   3   3   2   15.30    1.10
  -4  -3  -2   18.00    1.30
  -4  -3  -2   18.80    1.20
   4   3   2   19.20    1.40
  -5  -3  -2 1269.17   38.30
  -5  -3  -2 1191.68   37.70
   5   3   2 1214.08   38.30
  -6  -3  -2   15.00    1.30
  -6  -3  -2   18.30    1.60
   6   3   2   18.50    1.20
   6   3   2   15.90    1.40
  -7  -3  -2   49.40    2.70
  -7  -3  -2   47.70    2.40
   7   3   2   41.20    2.50
   7   3   2   48.90    2.20
  -8  -3  -2    7.00    1.50
  -8  -3  -2    6.00    0.90
   8   3   2    5.80    1.20
   8   3   2    7.20    1.20
  -9  -3  -2  120.39    4.70
  -9  -3  -2  120.79    5.60
  -9  -3  -2  117.59    5.00
   9   3   2  111.19    5.40
 -10  -3  -2   67.19    3.30
 -10  -3  -2   65.19    3.30
 -10  -3  -2   68.19    4.20
  10   3   2   65.29    4.50
 -11  -3  -2   40.90    2.80
 -11  -3  -2   35.60    2.40
 -11  -3  -2   40.60    3.30
 -12  -3  -2   -0.60    1.40
  12   3   2    2.60    2.30
 -13  -3  -2    2.30    1.70
  13   3   2    1.10    2.50
 -14  -3  -2    4.90    2.10
  14   3   2    2.00    2.90
 -15  -3  -2   34.20    3.80
  13  -4  -2   39.70    6.10
  12  -4  -2    3.40    3.20
  11  -4  -2    4.30    2.70
 -11   4   2    6.00    8.40
  10  -4  -2    5.90    3.00
 -10   4   2    9.60    4.10
   9  -4  -2   78.39    4.40
   8  -4  -2    5.50    1.50
  -8   4   2   10.40    2.20
   7  -4  -2   44.70    2.90
  -7   4   2   42.60    3.60
   6  -4  -2   93.99    4.50
  -6   4   2   97.29    5.30
   5  -4  -2    3.40    0.90
  -5   4   2    2.30    1.10
   4  -4  -2    1.20    0.80
  -4   4   2    1.00    1.00
   3  -4  -2   66.29    3.20
  -3   4   2   71.39    3.20
   2  -4  -2    0.40    0.50
  -2   4   2    1.40    0.70
  -2   4   2    1.00    0.70
  -2   4   2    0.80    0.80
   1  -4  -2   30.20    1.70
  -1   4   2   28.00    1.90
  -1   4   2   33.90    1.80
  -1   4   2   29.90    1.20
  -1   4   2   30.10    2.10
  -1   4   2   30.10    1.20
   0  -4  -2   92.39    3.20
   0  -4  -2   89.79    3.70
   0   4   2   92.79    4.20
   0   4   2   87.79    3.90
   0   4   2   94.69    3.70
   0   4   2   92.69    3.20
  -1  -4  -2  110.49    3.90
  -1  -4  -2  109.19    4.20
   1   4   2  113.19    4.20
   1   4   2  110.19    4.40
   1   4   2  112.79    3.90
   1   4   2  107.89    4.50
  -2  -4  -2   28.10    1.50
  -2  -4  -2   27.80    1.60
   2   4   2   26.80    1.40
   2   4   2   28.80    1.60
   2   4   2   26.10    1.60
   2   4   2   27.40    1.50
  -3  -4  -2  412.56   13.10
  -3  -4  -2  405.96   13.40
   3   4   2  411.36   13.90
   3   4   2  413.26   13.60
   3   4   2  442.46   13.40
   3   4   2  423.16   13.40
  -4  -4  -2   69.19    3.00
  -4  -4  -2   71.49    3.20
   4   4   2   68.39    3.30
   4   4   2   70.89    2.90
  -5  -4  -2   21.40    1.40
  -5  -4  -2   19.60    1.50
   5   4   2   22.60    1.30
   5   4   2   19.90    1.60
  -6  -4  -2 1076.89   34.20
  -6  -4  -2 1065.79   33.70
   6   4   2 1072.39   34.40
   6   4   2 1103.79   33.60
  -7  -4  -2  390.76   13.20
  -8  -4  -2  395.96   13.60
  -9  -4  -2   58.89    3.00
   9   4   2   54.59    3.30
 -10  -4  -2  124.49    5.30
  10   4   2  118.69    6.60
 -11  -4  -2   10.00    1.60
 -12  -4  -2    5.90    1.40
 -13  -4  -2   13.10    2.40
  13   4   2   11.60    2.70
 -14  -4  -2   66.59    4.30
  14   4   2   62.79    5.10
 -15  -4  -2   31.90    3.70
  15   4   2   33.00    5.60
  12  -5  -2   15.90    3.90
 -12   5   2   37.20   10.70
 -11   5   2   51.79    9.70
  10  -5  -2    3.80    2.50
 -10   5   2   14.80    5.30
   9  -5  -2    1.80    2.20
  -9   5   2    0.40    3.70
   7  -5  -2    0.80    1.50
  -7   5   2   -1.00    2.20
   6  -5  -2    1.40    1.30
  -6   5   2    3.00    1.70
  -5   5   2  152.18    7.40
   4  -5  -2  133.59    5.60
  -4   5   2  125.89    6.40
   3  -5  -2   13.00    1.20
  -3   5   2   12.90    1.60
   2  -5  -2    0.40    0.70
   2  -5  -2    2.00    1.10
  -2   5   2    1.30    0.90
  -2   5   2    1.40    1.10
  -2   5   2    1.60    0.90
   1  -5  -2  481.15   16.20
  -1   5   2  489.65   17.20
  -1   5   2  485.25   16.70
  -1   5   2  514.55   16.30
   0  -5  -2   28.50    1.70
   0   5   2   27.50    1.90
   0   5   2   26.60    1.60
   0   5   2   26.80    2.00
   0   5   2   27.60    1.20
  -1  -5  -2    5.10    0.50
  -1  -5  -2    4.00    0.70
   1   5   2    4.30    0.80
   1   5   2    4.60    0.70
   1   5   2    4.10    0.70
   1   5   2    4.70    0.50
  -2  -5  -2   26.30    1.40
  -2  -5  -2   25.90    1.60
   2   5   2   25.90    1.60
   2   5   2   25.70    1.50
   2   5   2   26.60    1.60
   2   5   2   26.50    1.30
  -3  -5  -2   26.90    1.50
   3   5   2   28.60    1.60
   3   5   2   27.90    1.80
   3   5   2   28.60    1.50
   3   5   2   29.40    1.50
  -4  -5  -2  183.28    6.60
  -4  -5  -2  188.08    6.90
   4   5   2  185.18    7.10
   4   5   2  187.98    6.50
   4   5   2  176.78    6.70
  -5  -5  -2   53.29    3.00
  -5  -5  -2   60.39    2.90
   5   5   2   61.39    2.60
  -6  -5  -2   15.30    1.10
   6   5   2   13.90    1.40
   7   5   2   16.10    1.60
  -8  -5  -2  139.49    5.70
  -9  -5  -2  139.69    5.80
   9   5   2  135.09    6.20
 -10  -5  -2  231.48    8.90
 -11  -5  -2   47.10    2.70
 -12  -5  -2    6.40    1.50
 -13  -5  -2  117.59    5.50
  13   5   2  115.39    6.20
 -14  -5  -2    1.20    2.20
  14   5   2    1.10    3.10
 -15  -5  -2   28.70    3.70
  15   5   2   30.60    5.30
 -16  -5  -2   24.60    4.40
  16   5   2   40.40    4.70
  12  -6  -2    2.70    4.40
  11  -6  -2   20.90    3.50
 -10   6   2   41.60    8.90
   9  -6  -2    3.50    2.40
  -9   6   2    8.50    4.10
   8  -6  -2    7.60    2.00
  -8   6   2    9.70    3.40
   6  -6  -2    0.70    1.60
  -6   6   2   -0.90    2.00
   5  -6  -2  119.39    5.40
  -5   6   2  119.59    6.50
   4  -6  -2   19.30    1.70
  -4   6   2   16.10    2.20
   3  -6  -2  444.96   15.50
  -3   6   2  457.35   16.90
   2  -6  -2   57.99    2.90
  -2   6   2   59.39    3.50
   1  -6  -2  112.19    4.70
   1  -6  -2  120.99    5.30
  -1   6   2  111.39    5.20
  -1   6   2  118.09    4.70
  -1   6   2  113.49    5.40
   0  -6  -2  142.19    4.80
   0  -6  -2  141.89    6.00
   0  -6  -2  129.89    6.00
   0   6   2  135.49    5.80
   0   6   2  146.39    6.30
   0   6   2  143.29    5.50
   0   6   2  145.49    4.70
  -1  -6  -2  140.29    4.90
  -1  -6  -2  135.39    5.40
   1   6   2  136.39    5.60
   1   6   2  128.39    5.80
   1   6   2  138.99    5.30
   1   6   2  141.59    4.80
  -2  -6  -2   84.39    3.70
  -2  -6  -2   83.99    3.30
   2   6   2   81.19    3.60
   2   6   2   77.39    3.80
   2   6   2   83.79    3.20
   2   6   2   89.49    3.70
  -3  -6  -2  623.14   19.90
   3   6   2  632.04   19.80
   3   6   2  649.93   20.20
   3   6   2  624.64   20.30
   3   6   2  642.14   20.90
   3   6   2  613.64   20.20
  -4  -6  -2   35.80    1.90
   4   6   2   36.80    1.80
   4   6   2   33.90    1.90
   4   6   2   37.40    1.80
   4   6   2   34.40    2.10
  -5  -6  -2    9.20    0.90
  -5  -6  -2   11.50    1.50
   5   6   2    8.50    1.20
   5   6   2    9.90    1.00
   5   6   2    9.10    1.30
  -6  -6  -2   34.00    1.90
  -7  -6  -2   19.70    1.40
   7   6   2   19.80    1.70
  -8  -6  -2   57.89    3.00
   8   6   2   58.79    3.30
  -9  -6  -2    7.70    1.30
   9   6   2    5.40    1.30
 -10  -6  -2   13.40    1.60
 -11  -6  -2    0.60    1.20
 -12  -6  -2    1.40    1.50
 -13  -6  -2   12.20    1.80
  13   6   2    7.00    2.50
 -14  -6  -2    8.60    2.10
  14   6   2   14.00    3.10
 -15  -6  -2   19.50    3.60
  15   6   2   25.70    3.50
 -16  -6  -2    5.20    3.00
  16   6   2   11.80    4.40
  11  -7  -2   -1.70    3.90
 -11   7   2   12.80    9.00
  10  -7  -2   57.39    5.40
   9  -7  -2    5.50    2.90
  -9   7   2    4.40    5.00
  -8   7   2    7.90    4.00
   7  -7  -2    2.30    2.00
  -7   7   2    4.70    3.40
   5  -7  -2   16.60    2.20
   4  -7  -2   83.69    4.20
  -4   7   2   84.09    5.20
   3  -7  -2   74.69    3.70
  -3   7   2   78.99    4.70
   2  -7  -2    4.90    0.90
  -2   7   2    4.00    1.30
   1  -7  -2   28.40    1.90
  -1   7   2   27.00    2.20
   0  -7  -2  232.88    9.00
   0  -7  -2  223.38    8.50
   0  -7  -2  234.08    7.50
   0   7   2  215.48    8.80
   0   7   2  241.78    7.40
   0   7   2  223.08    9.20
  -1  -7  -2   59.09    2.40
  -1  -7  -2   54.09    2.80
   1   7   2   57.89    2.30
   1   7   2   55.79    3.10
   1   7   2   57.69    3.30
  -2  -7  -2  674.03   20.90
  -2  -7  -2  646.64   21.60
   2   7   2  665.63   21.70
   2   7   2  659.63   21.60
   2   7   2  676.53   20.70
   2   7   2  659.13   22.00
  -3  -7  -2   43.80    2.10
  -3  -7  -2   38.90    2.20
   3   7   2   41.40    2.00
   3   7   2   41.60    2.40
   3   7   2   43.70    2.30
   3   7   2   41.20    2.40
  -4  -7  -2  201.98    7.40
   4   7   2  206.68    7.20
   4   7   2  204.18    8.00
   4   7   2  202.78    7.50
   4   7   2  211.38    7.30
  -5  -7  -2    7.50    0.90
   5   7   2    8.50    1.40
  -6  -7  -2   41.70    2.20
   6   7   2   39.30    2.50
  -7  -7  -2   57.59    2.90
   7   7   2   53.69    3.20
  -8  -7  -2  100.49    4.50
   8   7   2   97.39    4.90
  -9  -7  -2   19.90    1.60
   9   7   2   16.40    2.20
 -10  -7  -2   54.79    3.10
 -11  -7  -2    0.60    1.30
 -12  -7  -2    0.60    1.40
 -13  -7  -2   24.20    3.10
  13   7   2   24.20    3.80
 -14  -7  -2   68.09    4.10
  14   7   2   68.79    5.10
  15   7   2    0.50    3.50
 -16  -7  -2   47.20    4.60
  16   7   2   55.49    6.40
  10  -8  -2   48.80    5.80
   9  -8  -2   32.00    6.10
   8  -8  -2   14.70    2.70
  -8   8   2   15.60    4.90
   7  -8  -2   77.69    5.20
  -7   8   2   82.59    7.30
   6  -8  -2   12.10    2.10
  -6   8   2   14.90    3.20
   4  -8  -2    0.70    1.40
   3  -8  -2    1.20    1.20
  -3   8   2   -0.40    1.70
   2  -8  -2   28.80    2.00
  -2   8   2   25.20    2.80
   1  -8  -2    0.30    0.90
  -1   8   2    1.20    1.40
   0  -8  -2  406.06   12.50
   0  -8  -2  380.36   13.70
   0   8   2  373.66   14.70
   0   8   2  407.86   12.30
  -1  -8  -2   10.70    1.30
  -1  -8  -2   15.60    1.10
   1   8   2   13.30    1.60
   1   8   2   13.80    0.90
  -2  -8  -2  141.49    5.90
  -2  -8  -2  147.59    5.40
   2   8   2  143.49    6.10
   2   8   2  154.68    5.30
  -3  -8  -2   10.40    1.00
  -3  -8  -2   10.00    1.20
   3   8   2   10.70    1.00
   3   8   2    9.90    1.50
   3   8   2    9.10    1.50
  -4  -8  -2   24.00    1.40
   4   8   2   23.40    1.70
   4   8   2   20.50    1.80
   4   8   2   21.00    1.90
   4   8   2   24.70    1.50
  -5  -8  -2  354.56   12.50
   5   8   2  384.56   12.20
   5   8   2  365.26   13.40
   5   8   2  364.66   12.50
  -6  -8  -2   67.69    3.20
   6   8   2   67.69    3.70
  -7  -8  -2   13.50    1.30
   7   8   2   13.70    1.80
  -8  -8  -2    6.80    1.20
   8   8   2    8.20    1.50
 -11  -8  -2    0.00    1.40
 -12  -8  -2   10.00    1.60
  12   8   2    9.20    2.40
 -13  -8  -2    2.70    1.90
  13   8   2   -0.40    2.80
 -14  -8  -2   80.09    4.40
  14   8   2   76.09    5.60
 -15  -8  -2   35.60    3.90
  15   8   2   43.20    5.50
 -16  -8  -2   -3.30    3.10
  16   8   2    3.40    4.40
   9  -9  -2   99.49    6.60
  -9   9   2  129.09   12.30
   8  -9  -2   21.80    3.90
  -8   9   2   35.50    6.90
   7  -9  -2    2.80    2.80
  -7   9   2   11.60    4.60
   6  -9  -2   74.39    4.70
  -6   9   2   88.39    8.40
   5  -9  -2  124.99    5.90
   3  -9  -2   21.90    2.30
  -3   9   2   22.40    3.60
   2  -9  -2    9.30    1.40
  -2   9   2    8.90    2.10
   1  -9  -2    8.20    1.20
  -1   9   2    5.40    1.70
   0  -9  -2    7.90    1.50
   0  -9  -2    9.30    0.90
   0   9   2    7.00    1.60
   0   9   2   10.20    0.90
  -1  -9  -2  368.76   13.40
  -1  -9  -2  393.26   12.20
   1   9   2  379.96   12.00
   1   9   2  355.66   14.20
  -2  -9  -2    5.00    1.00
   2   9   2    5.70    1.00
   2   9   2    5.70    1.40
  -3  -9  -2   26.20    2.00
  -3  -9  -2   27.60    1.60
   3   9   2   29.80    2.20
   3   9   2   29.70    1.60
  -4  -9  -2   26.00    1.60
   4   9   2   24.90    2.30
   4   9   2   29.30    2.20
   4   9   2   33.10    2.10
  -5  -9  -2  123.19    5.00
   5   9   2  120.79    5.60
   5   9   2  117.59    5.30
   5   9   2  123.49    4.90
  -6  -9  -2   24.20    1.70
   6   9   2   23.10    2.20
  -7  -9  -2   47.30    2.50
   7   9   2   43.80    3.00
  -8  -9  -2    2.60    1.00
   8   9   2    0.20    1.60
 -12  -9  -2   36.50    2.70
  12   9   2   36.50    4.10
 -13  -9  -2    1.20    1.90
  13   9   2    2.80    2.80
 -14  -9  -2   40.30    3.50
  14   9   2   35.30    4.40
 -15  -9  -2   48.60    4.20
  15   9   2   57.09    5.80
   9 -10  -2    6.50    4.10
  -8  10   2   22.60    7.90
   7 -10  -2   29.90    4.90
   6 -10  -2   35.80    3.80
   5 -10  -2    0.10    3.60
   4 -10  -2  114.69    5.70
  -4  10   2  114.89    7.60
  -3  10   2   19.60    4.20
  -2  10   2  175.48    9.00
   1 -10  -2    2.70    1.50
  -1  10   2    3.10    2.30
   0 -10  -2   12.30    1.80
  -1 -10  -2   14.50    1.80
  -1 -10  -2   19.70    1.30
   1  10   2   18.60    2.70
   1  10   2   16.90    1.30
  -2 -10  -2   11.70    1.70
  -2 -10  -2   14.20    1.30
   2  10   2   11.80    1.30
   2  10   2   12.10    1.80
  -3 -10  -2   11.80    1.20
  -3 -10  -2   10.70    1.70
   3  10   2   10.40    2.10
   3  10   2   13.10    1.50
  -4 -10  -2    4.40    0.90
   4  10   2    2.50    1.80
   4  10   2    5.90    1.30
   4  10   2    6.30    1.60
  -5 -10  -2    7.00    1.00
   5  10   2    9.90    2.00
   5  10   2    8.10    1.60
   5  10   2   11.30    1.90
  -6 -10  -2  104.29    4.50
   6  10   2  102.29    5.10
   6  10   2  105.49    4.10
   6  10   2   96.89    4.80
  -7 -10  -2   93.59    4.40
   7  10   2   93.59    5.90
  -8 -10  -2    0.80    1.10
 -11 -10  -2   14.90    2.40
  11  10   2   15.30    3.00
 -12 -10  -2   39.40    2.90
  12  10   2   36.90    4.10
 -13 -10  -2   30.40    3.20
  13  10   2   37.70    4.70
 -14 -10  -2   71.59    4.80
  14  10   2   73.39    5.80
 -15 -10  -2   13.40    2.80
  15  10   2   15.50    4.00
   8 -11  -2    9.00    3.90
  -6  11   2   74.19   13.50
   5 -11  -2   64.19    4.70
  -5  11   2   82.89    8.40
   4 -11  -2   54.39    4.20
  -4  11   2   65.49    7.70
   3 -11  -2   43.10    3.50
  -3  11   2   55.79    5.60
  -2  11   2   18.40    3.00
  -1  11   2  437.56   17.70
   0  11   2   23.00    3.70
  -1 -11  -2  163.38    5.80
   1  11   2  154.68    5.50
   1  11   2  162.08    7.90
  -2 -11  -2   65.19    2.90
   2  11   2   66.99    2.70
   2  11   2   66.49    4.30
  -3 -11  -2    1.00    1.00
   3  11   2    0.20    1.90
  -4 -11  -2   22.20    1.70
   4  11   2   22.30    3.80
   4  11   2   22.80    2.80
  -5 -11  -2   98.39    4.10
   5  11   2   89.69    5.30
   5  11   2   91.59    4.20
  -6 -11  -2   -1.00    1.10
   6  11   2    0.10    1.90
   6  11   2    0.20    1.80
  -7 -11  -2    1.90    1.10
  -8 -11  -2   10.50    1.80
 -10 -11  -2    9.70    1.60
 -11 -11  -2    9.90    1.70
  11  11   2   10.10    3.00
 -12 -11  -2   -1.90    1.80
  12  11   2   -1.10    3.00
 -13 -11  -2   33.10    3.40
  13  11   2   35.20    4.80
 -14 -11  -2   -1.00    2.60
  14  11   2    3.40    3.60
 -15 -11  -2   58.79    4.90
  15  11   2   50.39    6.60
  -7  12   2   75.09   13.70
   6 -12  -2    5.10    3.70
   5 -12  -2   86.09    6.10
  -5  12   2  113.79   10.70
   4 -12  -2    3.60    2.80
  -4  12   2   15.00    5.50
   3 -12  -2   74.09    4.90
  -3  12   2   90.09    8.30
   2 -12  -2    0.00    2.10
  -2  12   2    4.00    3.90
   1 -12  -2   66.69    4.20
  -1  12   2   77.79    6.30
   0  12   2   67.49    5.60
  -1 -12  -2   52.89    2.40
   1  12   2   47.90    4.70
  -2 -12  -2    2.70    1.10
   2  12   2    2.40    1.40
   2  12   2    8.10    2.50
  -3 -12  -2   -0.90    1.20
   3  12   2    1.60    2.50
  -4 -12  -2  119.99    4.80
   4  12   2  118.19    6.20
  -5 -12  -2   21.80    1.90
   5  12   2   26.10    3.40
  -6 -12  -2   13.10    1.80
   6  12   2   10.50    2.50
  -7 -12  -2    2.30    1.40
   7  12   2    2.60    2.00
  -9 -12  -2   38.20    2.70
 -10 -12  -2    2.70    1.70
  10  12   2    4.80    2.60
 -11 -12  -2   58.39    3.70
  11  12   2   57.09    4.90
 -12 -12  -2    4.60    2.10
  12  12   2    4.90    3.30
 -13 -12  -2   20.20    2.60
  13  12   2   16.50    3.70
 -14 -12  -2   -3.40    2.70
  14  12   2   -0.50    4.10
 -15 -12  -2   23.10    3.30
  15  12   2   30.00    4.90
   5 -13  -2   29.40    3.80
   4 -13  -2   42.10    5.20
   3 -13  -2    2.20    3.00
  -3  13   2   13.60    6.20
   2 -13  -2   16.70    2.60
   1 -13  -2   15.70    2.40
   0 -13  -2  180.98    9.00
   0  13   2  202.28   10.50
  -1 -13  -2   47.80    3.50
   1  13   2   60.89    6.50
  -2 -13  -2   24.60    2.00
   3  13   2    9.50    3.20
  -4 -13  -2   86.39    3.90
   4  13   2   92.89    5.80
  -5 -13  -2    6.10    1.40
   5  13   2    8.30    2.80
  -6 -13  -2   15.40    2.20
   6  13   2   17.50    2.80
  -7 -13  -2   11.50    2.30
   7  13   2    6.30    2.50
  -8 -13  -2   21.50    2.40
   8  13   2   24.30    3.50
  -9 -13  -2   31.70    2.80
 -10 -13  -2    1.70    2.80
  10  13   2   -0.70    2.80
 -11 -13  -2    3.70    2.10
  11  13   2    2.70    3.00
 -12 -13  -2    3.40    2.30
  12  13   2    4.80    4.90
 -13 -13  -2    2.00    2.60
  13  13   2    0.40    4.00
 -14 -13  -2    1.90    3.00
  14  13   2    6.70    4.30
   4 -14  -2    0.80    4.10
   3 -14  -2   29.50    5.40
   2 -14  -2    4.00    3.20
  -2  14   2   10.80    6.80
   1 -14  -2   35.90    4.40
   0 -14  -2   24.90    3.90
  -1 -14  -2    1.30    2.40
   1  14   2    9.90    4.80
  -2 -14  -2    9.90    1.50
  -2 -14  -2   12.00    2.30
  -3 -14  -2   17.60    3.20
  -4 -14  -2   25.20    3.60
  -4 -14  -2   22.70    2.50
   4  14   2   26.10    4.10
   4  14   2   26.70    5.10
  -5 -14  -2   18.30    2.50
   5  14   2   16.90    3.40
   5  14   2   17.70    2.60
  -6 -14  -2   12.30    1.80
   6  14   2    6.60    3.40
   7  14   2   29.30    4.00
  -8 -14  -2    2.30    1.90
   8  14   2    1.10    2.70
  -9 -14  -2  149.59    7.20
   9  14   2  154.98    7.90
 -10 -14  -2   44.20    3.50
  10  14   2   43.10    5.40
 -11 -14  -2   15.50    2.50
  11  14   2   19.90    6.30
 -12 -14  -2    6.90    2.60
  12  14   2    7.30    3.90
 -13 -14  -2   11.50    3.10
  13  14   2   16.20    4.50
   3 -15  -2    3.40    4.50
   2 -15  -2   18.80    3.90
  -2  15   2   30.40    8.10
   1 -15  -2   18.00    3.80
  -1  15   2   41.50   13.50
   0 -15  -2    9.40    3.20
   0  15   2   14.70    6.60
  -1 -15  -2   -3.20    2.90
   1  15   2    5.50    5.90
  -2 -15  -2   18.40    2.90
  -3 -15  -2   23.20    2.70
  -3 -15  -2   31.00    4.10
  -4 -15  -2    0.60    2.00
  -4 -15  -2    0.80    2.70
   4  15   2    4.90    4.20
   4  15   2    0.30    3.00
  -5 -15  -2   18.80    2.10
   5  15   2   16.70    4.20
   5  15   2   16.60    3.10
   6  15   2   -4.00    4.10
  -7 -15  -2    2.00    2.10
   7  15   2    1.70    3.10
  -8 -15  -2   23.30    3.30
   8  15   2   24.60    4.80
  -9 -15  -2   25.10    3.50
   9  15   2   30.00    5.30
 -10 -15  -2   92.59    5.10
  10  15   2   91.19    6.70
 -11 -15  -2   -2.20    2.90
  11  15   2    3.80    4.20
 -12 -15  -2    3.00    3.10
  12  15   2   -0.10    4.60
 -13 -15  -2    8.80    3.30
  13  15   2   11.20    5.30
   1 -16  -2    7.30    4.20
  -1  16   2   18.00    8.10
   0 -16  -2    1.10    4.00
  -1 -16  -2   16.10    3.60
  -2 -16  -2    4.20    3.30
   2  16   2    9.60    6.20
  -3 -16  -2   25.30    3.50
   3  16   2   22.60    5.80
   4  16   2    8.00    5.20
   4  16   2    3.80    3.30
   5  16   2   24.90    5.20
   5  16   2   13.50    5.10
  -6 -16  -2   64.39    4.10
   6  16   2   66.79    7.90
  -7 -16  -2   28.30    3.70
   7  16   2   37.60    5.20
  -8 -16  -2    3.40    2.60
   8  16   2    3.80    3.80
  -9 -16  -2    2.40    2.80
   9  16   2    4.80    4.10
  10  16   2   34.60    6.70
 -11 -16  -2    2.50    3.20
  11  16   2    2.30    4.70
  -2 -17  -2    2.40    4.30
   3  17   2   24.70    4.20
   3  17   2   24.40    6.90
   4  17   2    1.80    3.80
   4  17   2   -5.30    7.40
   5  17   2   29.30    4.50
  -6 -17  -2    0.00    2.90
   6  17   2    4.70    4.20
  -7 -17  -2   -0.40    3.00
   7  17   2   12.10    4.30
  -8 -17  -2   29.30    4.50
   8  17   2   29.10    4.60
  -9 -17  -2   29.30    5.50
   9  17   2   26.40    4.70
 -10 -17  -2    5.60    3.40
  10  17   2   12.60    4.90
   8  17  -3    0.50    4.80
  -8 -17   3    1.80    5.20
   7  17  -3    4.10    4.30
  -7 -17   3    2.70    3.20
   6  17  -3   -1.90    4.20
  -6 -17   3    3.00    3.20
   5  17  -3   40.40    4.90
   4  17  -3    2.50    4.20
   3  17  -3   26.60    4.50
  -3 -17   3   26.30    4.40
  10  16  -3    4.50    4.90
 -10 -16   3    1.40    2.90
   9  16  -3   19.30    4.20
  -9 -16   3   18.00    4.50
   8  16  -3   42.00    6.10
  -8 -16   3   35.40    3.80
   7  16  -3   15.20    3.80
  -7 -16   3   12.50    2.50
   6  16  -3    7.20    3.70
  -6 -16   3   10.90    2.40
   5  16  -3   79.49    7.30
   5  16  -3   54.39    5.40
  -5 -16   3   71.19    4.10
   4  16  -3   57.39    5.50
   3  16  -3    6.60    3.70
  -3 -16   3    3.40    3.60
   2  16  -3   -9.00    5.70
  -2 -16   3   -1.50    3.50
  -1 -16   3    3.40    4.10
   0  16  -3   57.99    7.00
   0 -16   3   78.99    6.50
  12  15  -3   11.90    4.90
 -12 -15   3   11.60    3.00
  11  15  -3   32.80    6.30
 -11 -15   3   30.70    4.20
  10  15  -3   13.70    4.00
 -10 -15   3   13.60    4.70
   9  15  -3   42.60    5.70
  -9 -15   3   28.10    3.90
   8  15  -3   12.10    3.60
  -8 -15   3    9.60    2.30
   7  15  -3    1.00    3.30
  -7 -15   3    0.10    2.30
   6  15  -3    1.40    3.00
  -6 -15   3    5.00    2.00
   5  15  -3    4.80    3.20
   4  15  -3   10.80    2.90
  -4 -15   3    9.40    1.90
   3  15  -3   -1.30    4.40
  -3 -15   3    6.30    2.00
  -3 -15   3    9.20    2.90
   2  15  -3   -6.50    4.80
  -2 -15   3   -1.10    3.10
   1  15  -3    1.70    5.10
  -1 -15   3   14.50    3.20
   0  15  -3   -4.10    5.80
   0 -15   3    4.50    3.70
  -1  15  -3   -2.50    6.00
   1 -15   3    6.70    3.80
   2 -15   3    2.40    4.20
  13  14  -3    4.00    4.70
 -13 -14   3    0.30    3.10
  12  14  -3    1.80    4.10
 -12 -14   3    0.90    2.80
 -11 -14   3   20.70    3.80
  10  14  -3   14.00    3.50
 -10 -14   3    9.00    2.30
   9  14  -3   19.10    3.20
  -9 -14   3   16.10    2.10
   8  14  -3   -1.40    3.00
  -8 -14   3    0.60    1.90
   7  14  -3   19.50    3.40
  -7 -14   3   17.80    2.80
   6  14  -3   25.60    4.60
   5  14  -3   40.10    4.70
  -5 -14   3   40.40    2.80
   4  14  -3    4.70    2.80
   4  14  -3    2.40    3.60
  -4 -14   3    7.30    1.60
   3  14  -3   30.50    4.10
  -3 -14   3   35.50    2.40
   2  14  -3   15.20    4.10
  -2 -14   3   12.50    2.20
  -2 -14   3   17.30    2.60
   1  14  -3   -3.80    4.80
  -1 -14   3    1.90    2.80
   0  14  -3    7.20    4.60
   0 -14   3    3.00    2.80
  -1  14  -3   34.10    7.00
   1 -14   3   28.70    4.50
  -2  14  -3   15.40    5.50
   2 -14   3   15.70    3.30
  -3  14  -3   37.20    6.40
   3 -14   3   35.90    5.60
  -4  14  -3   27.80    7.20
   4 -14   3   26.30    4.40
  13  13  -3   19.10    4.20
 -13 -13   3   15.20    2.90
  12  13  -3    2.10    6.00
 -12 -13   3    6.50    2.50
  11  13  -3    2.80    3.30
 -11 -13   3    5.10    2.30
  10  13  -3   88.59    6.00
 -10 -13   3   87.39    4.70
   8  13  -3   28.50    4.10
  -8 -13   3   24.10    2.60
   7  13  -3   11.90    2.50
  -7 -13   3    9.40    1.60
   6  13  -3    0.70    2.30
  -6 -13   3   -1.50    1.70
   5  13  -3   -0.90    2.20
  -5 -13   3    0.40    1.40
   4  13  -3   45.10    4.70
   4  13  -3   53.29    4.00
  -4 -13   3   56.39    2.80
   3  13  -3    8.30    3.30
  -3 -13   3    9.20    2.00
  -3 -13   3    8.70    1.40
  -2 -13   3    9.70    2.20
  -2 -13   3   10.40    1.80
   1  13  -3    3.50    3.60
  -1 -13   3    0.80    2.40
  -1 -13   3    1.70    1.30
   0  13  -3    1.50    3.90
   0 -13   3    0.30    2.60
  -1  13  -3   -4.40    4.40
   1 -13   3    0.90    2.70
  -2  13  -3   25.90    5.10
   2 -13   3   35.40    4.40
  -3  13  -3    0.20    6.00
   3 -13   3   10.00    3.10
  -4  13  -3   50.69    9.40
   4 -13   3   40.60    5.30
  -5  13  -3   11.10    7.00
   5 -13   3   19.90    4.00
  14  12  -3   18.20    4.20
 -14 -12   3   26.30    2.90
  13  12  -3    8.20    3.70
 -13 -12   3    9.40    2.60
  12  12  -3    9.10    3.30
 -12 -12   3   11.50    2.40
  11  12  -3    2.80    3.20
 -11 -12   3    0.00    2.00
  10  12  -3   41.30    4.20
 -10 -12   3   49.00    3.30
   9  12  -3   11.30    2.50
  -9 -12   3   13.30    1.70
   8  12  -3  156.38    7.20
   8  12  -3  135.09    6.00
  -8 -12   3  145.79    6.20
   6  12  -3   -3.40    2.20
   5  12  -3   23.10    3.30
  -5 -12   3   32.90    2.10
   4  12  -3    3.30    2.60
  -4 -12   3    4.40    1.10
   3  12  -3   24.90    3.90
  -3 -12   3   24.10    2.60
  -3 -12   3   24.10    1.70
   2  12  -3   22.40    3.90
  -2 -12   3   19.20    2.60
  -2 -12   3   16.90    1.70
   1  12  -3   71.99    5.70
  -1 -12   3   64.79    2.90
  -1 -12   3   77.59    4.00
   0  12  -3   61.39    5.60
   0 -12   3   49.50    3.60
  -1  12  -3   35.80    5.60
   1 -12   3   32.90    3.20
  -2  12  -3   16.60    7.30
  -3  12  -3   53.29    7.50
   3 -12   3   64.19    4.50
  -4  12  -3    1.70    5.30
   4 -12   3    1.30    2.80
  -5  12  -3   14.60    6.20
   5 -12   3    7.10    3.40
  -6  12  -3   48.70   11.00
   6 -12   3   26.30    3.80
  14  11  -3   23.70    4.00
 -14 -11   3   25.70    4.00
  13  11  -3    4.20    3.40
 -13 -11   3    2.00    2.30
  12  11  -3   -1.50    3.00
 -12 -11   3    0.40    2.00
  11  11  -3    5.50    3.00
 -11 -11   3    3.60    1.80
  10  11  -3   33.90    3.70
 -10 -11   3   34.00    2.80
   9  11  -3   30.40    3.70
  -9 -11   3   27.40    2.30
   8  11  -3   75.09    3.70
   7  11  -3   45.40    3.50
  -7 -11   3   50.69    3.50
  -7 -11   3   46.60    2.70
   6  11  -3   20.30    2.60
   6  11  -3   16.30    2.10
  -6 -11   3   17.80    1.70
   5  11  -3    2.10    1.90
   5  11  -3    0.20    1.70
  -5 -11   3    0.40    1.00
   4  11  -3   56.69    3.60
   4  11  -3   54.59    4.10
  -4 -11   3   58.99    2.80
   3  11  -3   72.89    4.90
  -3 -11   3   75.79    3.90
  -3 -11   3   72.49    3.20
   2  11  -3   29.60    3.60
  -2 -11   3   22.90    1.50
  -2 -11   3   24.00    2.30
   1  11  -3   95.19    6.30
   1  11  -3   72.59    3.50
  -1 -11   3   94.89    4.50
  -1 -11   3   87.79    3.40
   0  11  -3   57.99    5.20
   0 -11   3   58.19    3.50
   0 -11   3   58.19    2.50
  -1  11  -3    9.90    3.20
   1 -11   3    0.60    1.90
  -2  11  -3   34.40    5.40
   2 -11   3   34.00    3.10
  -3  11  -3    3.70    3.90
   3 -11   3    1.80    2.20
  -4  11  -3   65.09    7.50
   4 -11   3   65.59    4.40
  -5  11  -3   -5.30    5.20
   5 -11   3    3.30    2.90
  -6  11  -3   14.70    6.00
   6 -11   3   20.20    5.70
  -7  11  -3   28.20    7.00
  15  10  -3    9.20    4.30
 -15 -10   3    8.70    2.90
  14  10  -3  100.09    6.90
 -14 -10   3  102.99    5.50
  13  10  -3    3.80    3.10
 -13 -10   3    4.20    2.10
  12  10  -3    5.80    2.90
 -12 -10   3    4.20    1.90
  11  10  -3   30.30    3.70
 -11 -10   3   39.20    4.50
  10  10  -3   17.90    2.50
 -10 -10   3   13.20    2.00
  -9 -10   3    3.00    1.70
   8  10  -3   33.00    3.10
   8  10  -3   35.30    2.40
  -8 -10   3   39.30    2.80
  -8 -10   3   34.20    2.40
   7  10  -3   63.79    4.00
   7  10  -3   68.89    3.50
  -7 -10   3   69.59    3.70
  -7 -10   3   62.29    3.20
   6  10  -3   74.29    4.10
  -6 -10   3   72.39    4.00
  -6 -10   3   68.39    3.40
   5  10  -3   72.79    4.10
   5  10  -3   76.19    4.10
  -5 -10   3   73.19    3.40
  -5 -10   3   86.99    4.80
   4  10  -3  125.99    5.80
   4  10  -3  126.39    6.30
  -4 -10   3  121.89    4.90
   3  10  -3   61.29    4.30
  -3 -10   3   58.29    2.70
  -3 -10   3   60.89    3.30
   2  10  -3    2.20    2.10
  -2 -10   3    1.60    1.30
   1  10  -3  183.28    6.30
   1  10  -3  178.28    9.40
  -1 -10   3  185.38    7.50
   0  10  -3  223.58    7.40
   0  10  -3  215.98   11.00
   0 -10   3  225.58    7.50
   0 -10   3  223.78    8.90
  -1  10  -3   75.89    5.90
   1 -10   3   75.59    4.00
  -2  10  -3    9.50    3.00
   2 -10   3   12.90    2.30
  -3  10  -3   15.70    3.60
   3 -10   3    9.40    1.90
  -4  10  -3  157.48    9.60
   4 -10   3  150.18    6.90
  -5  10  -3   11.10    4.30
  -6  10  -3    2.60    5.00
   6 -10   3    3.90    2.70
  -7  10  -3    6.30    6.20
  -8  10  -3   17.10    7.00
   8 -10   3   16.80    3.90
  15   9  -3    8.90    4.00
 -15  -9   3    8.00    2.70
  14   9  -3  136.29   11.10
 -14  -9   3  129.39    6.20
  13   9  -3    1.80    3.00
 -13  -9   3    1.40    2.00
  12   9  -3   11.10    2.60
 -12  -9   3   14.80    1.80
  11   9  -3  154.48    7.40
 -11  -9   3  164.28    6.90
   9   9  -3  180.78    8.00
   8   9  -3   12.90    1.70
  -8  -9   3    8.30    1.40
   7   9  -3    3.30    1.60
   7   9  -3    1.40    1.40
  -7  -9   3    2.80    0.90
   6   9  -3   19.40    1.90
   6   9  -3   13.10    2.10
  -6  -9   3   17.70    2.40
  -6  -9   3   14.50    1.40
   5   9  -3   30.80    2.30
   5   9  -3   26.30    2.80
  -5  -9   3   29.20    2.60
  -5  -9   3   24.40    1.70
   4   9  -3   13.20    2.10
   4   9  -3   14.60    1.70
  -4  -9   3   13.80    1.20
  -4  -9   3   13.00    2.50
   3   9  -3    2.60    1.60
  -3  -9   3    5.40    1.10
  -3  -9   3    5.50    1.00
   2   9  -3   25.80    1.60
   2   9  -3   27.30    3.00
  -2  -9   3   24.40    1.80
  -2  -9   3   20.50    1.30
   1   9  -3   44.70    2.10
   1   9  -3   49.60    4.10
  -1  -9   3   41.90    2.60
  -1  -9   3   47.30    2.20
   0   9  -3  103.09    6.70
   0   9  -3  108.89    3.90
   0  -9   3  105.39    4.80
   0  -9   3  110.09    4.00
  -1   9  -3   85.29    3.10
  -1   9  -3   80.09    5.90
   1  -9   3   82.19    4.10
   1  -9   3   87.69    3.20
  -2   9  -3   -3.40    2.60
   2  -9   3   -1.50    1.40
   3  -9   3  232.08    9.20
   4  -9   3    2.60    1.80
   5  -9   3  166.88    7.20
  -6   9  -3    8.50    4.70
   6  -9   3   -1.00    2.60
  -7   9  -3   51.89    8.00
   7  -9   3   35.70    4.20
  -8   9  -3    9.10   11.10
   8  -9   3   -0.90    6.10
  -9   9  -3    9.60    7.00
   9  -9   3    6.50    4.10
  15   8  -3   21.00    4.10
 -15  -8   3   23.10    3.80
  14   8  -3    1.60    3.30
 -14  -8   3    3.50    2.40
  13   8  -3   15.40    3.10
 -13  -8   3    8.30    1.90
  12   8  -3    4.70    2.50
 -12  -8   3    4.60    2.60
  11   8  -3   58.59    4.10
 -11  -8   3   63.49    3.40
  10   8  -3    1.40    1.80
   9   8  -3  127.59    6.10
   8   8  -3   29.30    2.50
  -8  -8   3   25.20    1.90
   7   8  -3   83.59    3.70
   7   8  -3   80.49    4.20
  -7  -8   3   78.09    3.80
  -7  -8   3   84.19    4.00
   6   8  -3  235.48    9.40
   6   8  -3  247.08    9.00
  -6  -8   3  246.18    9.10
  -6  -8   3  231.78    8.70
   5   8  -3    3.60    1.20
   5   8  -3    2.10    1.10
  -5  -8   3    3.40    1.60
   4   8  -3    4.80    1.00
  -4  -8   3    6.60    1.70
  -4  -8   3    4.80    0.70
   3   8  -3    9.10    1.50
   3   8  -3    6.50    1.50
  -3  -8   3    5.20    0.90
  -3  -8   3   10.10    2.20
  -3  -8   3    5.20    0.90
   2   8  -3  108.89    4.10
   2   8  -3  109.69    6.00
  -2  -8   3  100.19    4.50
   1   8  -3   24.50    2.90
   1   8  -3   25.30    1.40
  -1  -8   3   20.70    1.70
  -1  -8   3   20.00    1.30
   0   8  -3    0.80    0.70
   0   8  -3   -1.20    1.80
   0  -8   3   -0.70    1.00
   0  -8   3    0.30    0.50
  -1   8  -3  159.88    8.70
  -1   8  -3  167.48    5.50
   1  -8   3  157.48    6.50
   1  -8   3  159.38    5.40
  -2   8  -3  198.38   10.20
   2  -8   3  187.68    7.60
  -3   8  -3    4.40    2.20
   3  -8   3    7.50    1.40
   4  -8   3    2.60    1.50
   5  -8   3  111.79    5.40
  -6   8  -3   67.79    6.30
   6  -8   3   60.09    4.00
   7  -8   3    4.10    3.60
  -8   8  -3   64.99    8.30
   8  -8   3   54.19    4.50
   9  -8   3    1.00    3.40
 -10   8  -3    5.30    6.90
  10  -8   3    1.30    3.80
  15   7  -3   36.10    6.00
 -15  -7   3   31.00    3.70
  14   7  -3   17.30    3.50
 -14  -7   3   11.80    2.20
  13   7  -3    0.00    2.80
 -13  -7   3    4.40    1.80
  12   7  -3   25.20    3.60
 -12  -7   3   26.80    2.40
 -11  -7   3   47.90    2.80
  10   7  -3   42.60    3.10
 -10  -7   3   36.40    2.40
   9   7  -3   50.39    3.30
   8   7  -3   44.50    2.80
  -8  -7   3   40.00    2.40
   7   7  -3   49.30    3.00
   7   7  -3   51.19    2.50
  -7  -7   3   47.00    2.50
  -7  -7   3   49.40    2.90
   6   7  -3   12.80    1.50
   6   7  -3   10.70    1.60
  -6  -7   3   13.50    2.00
  -6  -7   3   11.80    1.10
   5   7  -3  139.79    5.90
   5   7  -3  144.59    6.00
  -5  -7   3  137.09    5.90
  -5  -7   3  134.79    5.30
   4   7  -3  182.58    7.10
   4   7  -3  180.58    7.00
   4   7  -3  187.18    7.70
  -4  -7   3  175.88    7.40
  -4  -7   3  173.78    6.50
   3   7  -3  144.89    5.60
   3   7  -3  148.29    6.80
   3   7  -3  137.29    5.80
   3   7  -3  148.99    5.30
  -3  -7   3  140.19    5.30
  -3  -7   3  136.09    5.60
  -3  -7   3  147.59    6.40
   2   7  -3   38.00    2.20
   2   7  -3   41.20    1.90
  -2  -7   3   39.50    2.20
  -2  -7   3   39.60    2.80
  -2  -7   3   40.60    2.00
   1   7  -3   77.69    2.90
   1   7  -3   68.79    4.60
   1   7  -3   74.59    3.30
  -1  -7   3   69.79    4.00
  -1  -7   3   73.49    3.00
  -1  -7   3   70.09    3.30
   0   7  -3   62.79    2.40
   0   7  -3   55.69    4.30
   0  -7   3   56.89    2.40
   0  -7   3   57.19    2.80
  -1   7  -3   22.70    1.10
  -1   7  -3   14.50    2.80
   1  -7   3   20.90    1.10
   1  -7   3   17.50    1.60
  -2   7  -3  138.79    8.00
   2  -7   3  148.39    6.00
  -3   7  -3   71.69    5.50
   3  -7   3   76.79    3.70
  -4   7  -3    2.60    2.40
   4  -7   3    2.20    1.30
   5  -7   3    5.40    1.50
   6  -7   3    3.90    1.60
  -7   7  -3   40.90    5.50
   7  -7   3   34.50    3.20
  -8   7  -3   43.80    8.90
   8  -7   3   25.50    4.60
  -9   7  -3   56.19    7.80
   9  -7   3   39.00    4.20
  10  -7   3   23.00    3.30
 -11   7  -3    6.30    7.10
  11  -7   3    0.40    3.90
  15   6  -3   44.90    5.80
 -15  -6   3   34.60    3.50
  14   6  -3    0.10    3.20
 -14  -6   3    1.50    2.10
  13   6  -3   -0.50    2.70
 -13  -6   3    2.10    2.20
  12   6  -3    5.10    2.30
 -12  -6   3    4.80    1.40
 -11  -6   3  105.19    4.80
  10   6  -3   18.10    2.50
 -10  -6   3   19.40    1.70
   9   6  -3   51.89    3.20
  -9  -6   3   49.60    3.00
  -9  -6   3   50.09    2.70
   8   6  -3   31.70    1.80
   8   6  -3   32.60    2.40
  -8  -6   3   32.90    2.40
  -8  -6   3   29.00    1.90
   7   6  -3    2.70    1.10
   7   6  -3    4.20    0.90
  -7  -6   3    3.10    0.70
   6   6  -3   48.70    2.80
   6   6  -3   53.59    2.70
  -6  -6   3   48.80    2.50
  -6  -6   3   53.99    3.10
   5   6  -3  367.16   12.90
   5   6  -3  384.96   12.90
   5   6  -3  355.76   12.40
  -5  -6   3  350.26   12.30
  -5  -6   3  377.56   13.00
   4   6  -3   47.20    2.30
   4   6  -3   50.19    2.90
   4   6  -3   44.20    2.90
   4   6  -3   47.90    2.20
  -4  -6   3   42.50    2.10
  -4  -6   3   43.70    2.90
   3   6  -3  260.77    9.50
   3   6  -3  259.97    9.10
   3   6  -3  260.77   10.10
   3   6  -3  278.27    8.90
  -3  -6   3  249.78    9.90
  -3  -6   3  253.77    9.00
   2   6  -3   21.50    1.50
   2   6  -3   23.20    2.60
   2   6  -3   20.90    1.30
  -2  -6   3   18.10    1.10
  -2  -6   3   19.80    2.10
  -2  -6   3   17.10    1.30
   1   6  -3 1684.83   55.69
   1   6  -3 1854.41   53.69
   1   6  -3 1780.52   52.99
  -1  -6   3 1679.53   52.89
  -1  -6   3 1747.93   53.69
  -1  -6   3 1723.93   54.99
   0   6  -3   25.40    1.30
   0   6  -3   22.60    1.60
   0  -6   3   30.10    1.40
  -1   6  -3  328.27   13.80
  -1   6  -3  342.37   11.70
  -1   6  -3  344.77   10.80
   1  -6   3  322.57   11.60
   1  -6   3  347.07   10.70
  -2   6  -3   -1.20    1.50
  -2   6  -3    2.60    0.50
   2  -6   3    1.40    0.40
   2  -6   3    2.50    0.80
  -3   6  -3   76.09    5.50
   3  -6   3   79.79    3.70
  -4   6  -3   16.80    3.10
   4  -6   3   20.00    1.70
  -5   6  -3  133.59    7.90
   5  -6   3  133.49    5.90
  -6   6  -3   77.49    5.90
   6  -6   3   82.69    4.20
   7  -6   3   22.20    2.60
  -8   6  -3   26.40    5.60
   8  -6   3   18.20    3.10
  -9   6  -3   45.40    8.60
   9  -6   3   36.20    4.00
 -10   6  -3    5.30    5.30
  10  -6   3    6.40    3.00
 -11   6  -3    1.60   10.70
  11  -6   3    4.30    3.90
  15   5  -3   36.40    5.70
 -15  -5   3   30.70    4.90
  14   5  -3   24.70    4.70
 -14  -5   3   16.50    2.10
  13   5  -3    4.80    2.60
 -13  -5   3    0.70    1.70
  12   5  -3   85.29    5.10
 -12  -5   3   85.19    5.00
 -12  -5   3   83.09    4.10
 -11  -5   3    3.70    1.60
 -11  -5   3    4.20    1.10
  10   5  -3   54.89    3.40
 -10  -5   3   48.90    3.20
 -10  -5   3   51.69    3.00
 -10  -5   3   50.89    2.80
   9   5  -3   26.80    2.30
  -9  -5   3   27.60    1.90
  -9  -5   3   28.20    2.00
  -9  -5   3   30.30    2.50
   8   5  -3    5.80    1.00
   8   5  -3    5.80    1.20
  -8  -5   3    6.20    0.80
  -8  -5   3    9.60    1.90
   7   5  -3   69.89    3.70
   7   5  -3   81.09    3.50
  -7  -5   3   74.39    3.50
  -7  -5   3   85.89    3.70
   6   5  -3   38.20    2.20
   6   5  -3   37.40    2.10
  -6  -5   3   32.40    1.90
  -6  -5   3   33.00    2.30
  -6  -5   3   41.40    2.40
   5   5  -3   54.29    2.80
   5   5  -3   52.19    2.70
  -5  -5   3   49.80    2.40
  -5  -5   3   53.89    2.90
  -5  -5   3   53.49    2.80
   4   5  -3    9.70    1.00
   4   5  -3    9.30    1.20
   4   5  -3   10.20    1.20
   4   5  -3    9.80    1.00
  -4  -5   3    8.60    0.80
  -4  -5   3   10.30    1.60
   3   5  -3  788.22   23.50
   3   5  -3  742.13   24.40
   3   5  -3  753.82   23.50
   3   5  -3  754.82   23.90
  -3  -5   3  720.23   23.40
  -3  -5   3  730.03   24.60
   2   5  -3   58.49    3.60
   2   5  -3   56.69    2.40
   2   5  -3   58.89    2.60
  -2  -5   3   52.79    3.30
  -2  -5   3   56.39    2.40
  -2  -5   3   55.29    2.60
   1   5  -3   30.60    1.50
   1   5  -3   33.30    3.20
   1   5  -3   29.90    1.60
  -1  -5   3   31.40    2.40
  -1  -5   3   28.30    1.70
  -1  -5   3   27.80    1.50
   0   5  -3  291.67   12.00
   0   5  -3  305.47   10.10
   0   5  -3  299.37    9.50
   0  -5   3  290.27    9.50
   0  -5   3  288.47   10.10
   0  -5   3  294.17   11.40
  -1   5  -3  453.85   17.40
  -1   5  -3  495.55   15.50
  -1   5  -3  464.55   14.60
   1  -5   3  451.85   16.70
   1  -5   3  469.25   14.60
   1  -5   3  465.75   15.40
  -2   5  -3   16.70    0.90
  -2   5  -3   18.40    1.50
  -2   5  -3   16.30    2.30
   2  -5   3   14.00    1.20
   2  -5   3   17.10    0.90
   3  -5   3   49.40    2.60
   3  -5   3   55.59    2.00
   3  -5   3   52.29    2.00
   4  -5   3  299.47   10.90
  -5   5  -3    5.60    2.00
   5  -5   3    6.00    1.20
  -6   5  -3   22.10    3.50
   6  -5   3   27.50    2.20
  -7   5  -3   42.80    4.70
   7  -5   3   45.30    3.00
   8  -5   3   36.90    3.10
  -9   5  -3   59.19    6.60
   9  -5   3   54.49    4.00
 -10   5  -3    9.70    5.40
  10  -5   3    8.20    2.60
 -11   5  -3    2.00    5.40
 -12   5  -3    4.30   12.30
  12  -5   3    1.60    3.80
  15   4  -3    1.50    3.60
 -15  -4   3   -0.60    2.50
  14   4  -3   65.69    5.30
 -14  -4   3   62.09    3.80
  13   4  -3   20.00    3.90
 -13  -4   3   19.60    2.50
  12   4  -3    5.30    2.40
 -12  -4   3    4.90    2.40
 -12  -4   3    4.20    1.40
 -11  -4   3   52.89    2.90
 -11  -4   3   51.19    3.10
  10   4  -3  129.49    6.10
 -10  -4   3  140.29    5.80
 -10  -4   3  131.99    5.70
 -10  -4   3  130.49    5.50
   9   4  -3   15.40    2.00
  -9  -4   3   14.20    2.30
  -9  -4   3   17.10    1.40
  -9  -4   3   12.50    1.70
   8   4  -3   30.30    2.30
  -8  -4   3   30.00    1.80
  -8  -4   3   30.00    2.30
  -8  -4   3   31.60    2.00
   7   4  -3  177.68    6.50
   7   4  -3  171.48    6.90
  -7  -4   3  169.88    6.50
  -7  -4   3  157.58    6.30
   6   4  -3   47.90    2.60
   6   4  -3   50.49    2.60
  -6  -4   3   56.49    2.70
  -6  -4   3   46.10    2.30
  -6  -4   3   45.60    2.50
   5   4  -3   87.99    3.50
   5   4  -3   85.59    3.90
   5   4  -3   79.89    3.70
  -5  -4   3   81.49    3.40
  -5  -4   3   84.49    3.70
  -5  -4   3   87.49    3.80
   4   4  -3  138.09    5.00
   4   4  -3  129.49    5.40
   4   4  -3  137.09    5.30
  -4  -4   3  136.29    5.20
  -4  -4   3  130.29    5.00
  -4  -4   3  132.79    5.50
   3   4  -3  194.98    6.60
   3   4  -3  175.58    6.40
   3   4  -3  186.28    7.20
   3   4  -3  188.38    6.80
  -3  -4   3  187.08    6.50
  -3  -4   3  186.88    7.30
   2   4  -3  100.69    3.80
   2   4  -3  104.29    3.80
   2   4  -3  102.59    4.80
   2   4  -3  104.09    4.10
  -2  -4   3   98.79    3.80
  -2  -4   3  100.39    4.80
   1   4  -3   70.09    2.70
   1   4  -3   72.69    2.80
   1   4  -3   66.79    4.10
  -1  -4   3   66.19    3.80
  -1  -4   3   66.49    2.70
  -1  -4   3   69.39    2.90
   0   4  -3  266.77    8.70
   0   4  -3  251.27   10.50
   0   4  -3  263.57    8.40
   0  -4   3  259.27    8.80
   0  -4   3  257.07    8.40
   0  -4   3  254.77   10.00
  -1   4  -3  432.76   13.50
  -1   4  -3  426.86   16.10
  -1   4  -3  444.96   14.10
   1  -4   3  427.36   15.50
   1  -4   3  429.66   14.10
   1  -4   3  423.76   13.50
  -2   4  -3    8.80    1.10
  -2   4  -3   10.70    0.70
   2  -4   3    8.00    1.30
   2  -4   3   10.20    1.00
   2  -4   3    9.90    0.70
  -3   4  -3  547.45   20.80
  -3   4  -3  590.24   18.70
   3  -4   3  565.44   17.60
   3  -4   3  555.04   18.80
   3  -4   3  580.14   17.60
   4  -4   3  279.77    8.80
   4  -4   3  277.17    8.80
   4  -4   3  263.07    9.90
  -5   4  -3   67.19    4.90
   5  -4   3   70.19    2.70
   5  -4   3   72.49    2.60
   5  -4   3   67.49    3.40
  -6   4  -3   43.70    4.00
   6  -4   3   45.30    2.00
   6  -4   3   46.80    2.70
   6  -4   3   47.80    1.90
  -7   4  -3   77.19    5.80
   7  -4   3   81.19    3.10
   7  -4   3   80.49    4.10
   7  -4   3   84.89    3.00
  -8   4  -3    3.50    2.80
   8  -4   3    0.80    1.50
   8  -4   3    1.80    0.90
   9  -4   3   16.80    2.10
 -10   4  -3   11.40    4.20
 -11   4  -3   27.10    5.50
  11  -4   3   22.90    4.10
 -12   4  -3   37.00    7.90
  12  -4   3   21.90    3.50
 -13   4  -3   35.60    7.60
  13  -4   3   32.90    6.00
  15   3  -3   -0.30    3.80
 -15  -3   3   -0.20    2.60
  14   3  -3   30.70    4.50
  13   3  -3   16.80    2.50
 -13  -3   3   15.50    1.80
  12   3  -3   -1.00    2.20
 -12  -3   3    3.60    2.50
 -12  -3   3    3.50    1.40
 -11  -3   3   16.90    1.80
 -11  -3   3   19.80    2.60
  10   3  -3    7.10    1.60
 -10  -3   3    6.30    1.50
 -10  -3   3    8.70    1.40
 -10  -3   3    9.10    2.50
   9   3  -3  322.97   12.00
  -9  -3   3  310.27   12.20
  -9  -3   3  318.97   11.50
  -9  -3   3  308.77   11.10
   8   3  -3   16.90    1.70
  -8  -3   3   14.00    2.20
  -8  -3   3   15.10    1.20
  -8  -3   3   14.10    1.60
   7   3  -3  510.45   17.30
   7   3  -3  512.45   17.00
  -7  -3   3  523.25   17.10
  -7  -3   3  480.95   16.50
   6   3  -3   25.70    1.90
   6   3  -3   27.50    1.80
  -6  -3   3   27.60    1.80
  -6  -3   3   26.10    1.90
  -6  -3   3   24.50    1.40
   5   3  -3  749.33   24.00
   5   3  -3  769.62   23.50
   5   3  -3  735.63   23.90
  -5  -3   3  744.83   23.90
  -5  -3   3  732.83   23.80
   4   3  -3   51.39    2.30
   4   3  -3   50.09    2.50
   4   3  -3   48.90    2.60
  -4  -3   3   48.70    2.30
  -4  -3   3   49.00    2.30
  -4  -3   3   49.99    2.60
   3   3  -3    4.80    0.80
   3   3  -3    4.70    0.70
   3   3  -3    3.40    0.60
  -3  -3   3    3.90    0.70
  -3  -3   3    2.80    0.50
  -3  -3   3    4.40    1.00
   2   3  -3  428.36   14.60
   2   3  -3  426.26   13.60
   2   3  -3  432.36   13.80
   2   3  -3  447.36   13.70
  -2  -3   3  431.26   14.60
  -2  -3   3  429.16   13.70
   1   3  -3  292.87    9.50
   1   3  -3  298.87    9.40
   1   3  -3  284.97   10.70
  -1  -3   3  291.67    9.50
  -1  -3   3  284.27   10.80
  -1  -3   3  302.07    9.50
   0   3  -3    3.20    1.70
   0   3  -3    4.40    0.50
   0  -3   3    4.90    0.50
  -1   3  -3   45.90    3.80
  -1   3  -3   49.10    2.20
  -1   3  -3   48.70    2.00
   1  -3   3   49.99    2.20
   1  -3   3   47.10    3.10
   1  -3   3   49.10    2.00
  -2   3  -3  153.38    5.50
  -2   3  -3  146.19    7.30
   2  -3   3  145.29    5.00
   2  -3   3  151.58    5.60
   2  -3   3  148.29    5.00
   2  -3   3  147.29    6.60
  -3   3  -3  486.05   15.60
  -3   3  -3  466.35   17.80
   3  -3   3  464.25   16.70
   3  -3   3  463.45   14.70
   3  -3   3  468.95   14.70
   3  -3   3  478.55   15.60
  -4   3  -3   -0.70    1.30
  -4   3  -3    0.90    1.00
   4  -3   3    0.90    0.40
   4  -3   3    0.70    0.50
   4  -3   3    0.80    1.50
   4  -3   3   -0.10    0.80
  -5   3  -3  459.15   18.00
   5  -3   3  480.75   14.80
   5  -3   3  486.15   14.80
   5  -3   3  448.36   15.90
   6  -3   3   38.70    1.80
   6  -3   3   40.30    1.90
   6  -3   3   41.40    2.40
  -7   3  -3   53.29    4.60
  -7   3  -3   56.49    2.40
   7  -3   3   53.69    3.10
   7  -3   3   57.69    2.30
  -8   3  -3    2.50    2.50
  -8   3  -3    4.10    0.90
   8  -3   3    5.90    1.00
   8  -3   3    2.30    1.50
  -9   3  -3    7.70    3.10
   9  -3   3    5.40    1.90
 -10   3  -3    0.30    1.30
  10  -3   3    3.30    2.10
 -11   3  -3    8.80    4.30
  11  -3   3    4.20    2.60
  12  -3   3   12.70    3.20
 -13   3  -3    4.40    6.10
  13  -3   3    4.90    3.90
  15   2  -3    1.50    3.70
 -15  -2   3   -2.20    2.70
  14   2  -3    0.10    4.30
 -14  -2   3    0.40    2.10
  12   2  -3    9.70    2.20
 -12  -2   3    9.30    1.40
 -12  -2   3   15.50    2.80
 -11  -2   3   18.10    1.80
 -11  -2   3   21.20    2.80
  10   2  -3  149.69    6.70
 -10  -2   3  145.79    5.80
 -10  -2   3  146.79    6.50
   9   2  -3   64.39    3.50
  -9  -2   3   60.99    3.70
  -9  -2   3   57.59    3.30
  -9  -2   3   56.99    2.80
   8   2  -3    3.50    1.20
  -8  -2   3    2.30    0.70
  -8  -2   3    3.00    1.60
   7   2  -3    3.20    0.90
  -7  -2   3    5.10    1.30
  -7  -2   3    4.70    0.60
  -7  -2   3    3.60    0.90
   6   2  -3   89.29    4.20
   6   2  -3   97.89    4.40
   6   2  -3  102.39    3.90
  -6  -2   3   94.09    4.30
  -6  -2   3   97.19    4.20
  -6  -2   3   91.99    3.80
   5   2  -3  176.48    6.70
   5   2  -3  180.98    6.30
   5   2  -3  176.68    6.80
  -5  -2   3  170.88    6.30
  -5  -2   3  176.08    6.60
  -5  -2   3  174.28    6.80
   4   2  -3   42.50    2.40
   4   2  -3   42.60    2.20
   4   2  -3   46.90    2.10
  -4  -2   3   43.00    2.10
  -4  -2   3   43.10    2.10
  -4  -2   3   44.50    2.30
   3   2  -3  621.74   19.00
   3   2  -3  602.34   19.50
   3   2  -3  619.14   18.90
  -3  -2   3  585.74   18.90
  -3  -2   3  595.04   19.50
  -3  -2   3  592.74   18.90
   2   2  -3  689.43   20.90
   2   2  -3  678.03   20.80
   2   2  -3  664.73   21.50
  -2  -2   3  675.23   20.80
  -2  -2   3  675.53   21.60
  -2  -2   3  653.33   20.80
   1   2  -3  137.99    4.60
   1   2  -3  137.29    4.70
   1   2  -3  137.79    5.70
   1   2  -3  133.39    4.70
  -1  -2   3  135.49    5.60
  -1  -2   3  137.39    4.70
   0   2  -3   19.70    1.00
   0   2  -3   20.00    1.00
   0   2  -3   21.30    2.40
   0  -2   3   20.10    1.00
   0  -2   3   21.40    2.30
   0  -2   3   19.00    1.00
  -1   2  -3   96.69    3.50
  -1   2  -3  102.19    3.60
  -1   2  -3   99.29    5.20
   1  -2   3   96.39    5.00
   1  -2   3  101.99    3.70
   1  -2   3   98.59    3.50
  -2   2  -3  190.78    8.30
  -2   2  -3  203.78    6.80
   2  -2   3  191.78    6.40
   2  -2   3  195.58    6.70
   2  -2   3  190.28    7.90
   2  -2   3  187.58    6.40
  -3   2  -3  150.18    5.60
  -3   2  -3  153.88    7.30
   3  -2   3  150.28    5.70
   3  -2   3  150.58    5.20
   3  -2   3  150.98    6.60
   3  -2   3  149.09    5.20
  -4   2  -3   87.99    5.40
  -4   2  -3   86.99    3.80
  -4   2  -3   90.19    3.40
   4  -2   3   92.59    4.60
   4  -2   3   88.69    3.90
   4  -2   3   90.19    3.30
   4  -2   3   89.49    3.40
  -5   2  -3  177.58    8.40
  -5   2  -3  185.28    6.40
  -5   2  -3  180.48    7.00
   5  -2   3  184.88    6.20
   5  -2   3  186.18    7.70
   5  -2   3  175.88    7.00
  -6   2  -3   78.09    5.30
  -6   2  -3   83.19    3.30
   6  -2   3   90.19    3.30
   6  -2   3   82.89    3.90
  -7   2  -3   81.79    5.40
  -7   2  -3   82.39    3.40
   7  -2   3   91.89    3.40
   7  -2   3   81.09    4.10
  -8   2  -3    3.60    2.20
   8  -2   3    2.20    1.30
   8  -2   3    2.50    1.00
  -9   2  -3   27.10    4.10
  -9   2  -3   15.90    1.50
   9  -2   3   22.70    1.90
   9  -2   3   21.50    2.50
 -10   2  -3   52.69    5.10
 -10   2  -3   41.70    2.40
  10  -2   3   55.49    3.60
 -11   2  -3    1.10    1.50
  11  -2   3    4.30    3.90
 -12   2  -3    3.00    4.50
  12  -2   3    1.30    3.00
 -13   2  -3   24.10    7.70
  13  -2   3   25.70    3.80
 -14   2  -3  -10.20    6.60
  14  -2   3    3.70    4.10
  14   1  -3   24.90    4.90
  13   1  -3   20.70    4.00
 -13  -1   3   11.70    1.80
  12   1  -3   63.29    4.60
 -12  -1   3   66.19    3.40
 -12  -1   3   82.69    6.00
  11   1  -3   70.39    4.20
 -11  -1   3   65.29    3.20
 -11  -1   3   69.89    4.40
  10   1  -3   39.50    2.90
 -10  -1   3   41.20    3.10
 -10  -1   3   41.50    2.20
   9   1  -3   58.69    3.40
  -9  -1   3   56.69    3.50
  -9  -1   3   61.39    2.80
   8   1  -3   58.89    3.30
  -8  -1   3   55.09    3.20
  -8  -1   3   56.99    2.70
  -8  -1   3   61.69    3.50
   7   1  -3   21.30    1.90
   7   1  -3   14.50    1.50
  -7  -1   3   15.20    1.10
  -7  -1   3   19.10    2.00
   6   1  -3  368.66   13.00
   6   1  -3  393.76   12.50
   6   1  -3  382.46   13.30
  -6  -1   3  375.36   13.40
  -6  -1   3  378.86   13.10
  -6  -1   3  382.06   13.40
   5   1  -3   24.50    1.70
   5   1  -3   25.70    1.40
   5   1  -3   25.20    1.80
  -5  -1   3   24.70    1.40
  -5  -1   3   25.50    1.70
  -5  -1   3   24.70    1.80
   4   1  -3   10.10    1.00
   4   1  -3    8.90    1.10
   4   1  -3    8.80    0.80
  -4  -1   3    8.90    0.80
  -4  -1   3   11.00    1.20
  -4  -1   3   11.00    1.00
   3   1  -3  265.87    8.70
   3   1  -3  262.47    9.30
   3   1  -3  263.67    8.50
  -3  -1   3  253.07    8.50
  -3  -1   3  261.17    8.70
  -3  -1   3  253.97    9.20
   2   1  -3  115.49    3.90
   2   1  -3  117.39    4.10
   2   1  -3  111.49    4.70
  -2  -1   3  110.59    4.60
  -2  -1   3  109.09    3.90
  -2  -1   3  110.89    4.00
   1   1  -3 1067.49   33.30
   1   1  -3 1077.09   32.50
  -1  -1   3 1060.09   33.20
  -1  -1   3 1065.29   32.50
   0   1  -3  264.77    9.30
   0   1  -3  257.07    8.40
   0  -1   3  261.27    8.40
   0  -1   3  260.57    9.30
  -1   1  -3    0.80    0.30
  -1   1  -3    2.40    1.30
  -1   1  -3    1.00    0.30
   1  -1   3    1.90    1.20
   1  -1   3    1.10    0.20
   1  -1   3    1.10    0.30
  -2   1  -3  450.75   14.00
  -2   1  -3  428.66   15.30
   2  -1   3  452.95   15.40
   2  -1   3  437.16   13.90
   2  -1   3  433.16   13.90
   2  -1   3  448.76   14.00
  -3   1  -3  147.39    6.80
  -3   1  -3  148.99    5.50
  -3   1  -3  148.79    5.20
   3  -1   3  146.89    6.40
   3  -1   3  152.88    5.60
   3  -1   3  151.18    5.20
  -4   1  -3    1.50    0.40
  -4   1  -3    0.70    1.40
  -4   1  -3    1.00    0.70
   4  -1   3    2.30    1.00
   4  -1   3    1.80    0.40
  -5   1  -3   13.90    2.80
  -5   1  -3   12.50    0.90
  -5   1  -3   12.30    1.50
   5  -1   3   14.40    1.80
   5  -1   3   11.10    0.90
  -6   1  -3    8.10    1.80
  -6   1  -3    8.60    0.90
   6  -1   3   10.20    1.50
   6  -1   3    6.80    1.20
   6  -1   3    7.60    0.90
  -7   1  -3   21.50    2.80
  -7   1  -3   24.70    1.50
   7  -1   3   21.00    1.80
   7  -1   3   25.90    1.50
  -8   1  -3   38.60    2.00
  -8   1  -3   35.80    3.60
   8  -1   3   38.60    2.60
   8  -1   3   42.30    2.10
  -9   1  -3    2.00    2.40
  -9   1  -3    0.40    1.00
   9  -1   3    1.60    1.40
 -10   1  -3   49.30    4.50
 -10   1  -3   43.60    2.40
  10  -1   3   47.80    3.40
 -11   1  -3    0.50    1.40
 -11   1  -3    2.60    3.40
  11  -1   3    3.20    2.20
 -12   1  -3   14.50    1.80
 -13   1  -3   41.00    6.70
 -14   1  -3  -10.30    6.70
  14  -1   3    3.40    4.20
  14   0  -3    6.00    3.60
  13   0  -3    4.10    2.90
 -13   0   3    0.00    1.90
 -13   0   3   10.30    4.60
  12   0  -3   66.29    4.60
 -12   0   3   54.59    3.00
  11   0  -3  126.09    6.20
 -11   0   3  128.09    6.80
 -11   0   3  121.69    5.00
  10   0  -3    5.40    2.20
 -10   0   3    7.80    1.90
 -10   0   3    6.00    1.00
   9   0  -3   25.30    2.30
  -9   0   3   25.50    2.50
  -9   0   3   24.70    1.50
   8   0  -3   16.10    1.80
  -8   0   3   15.80    1.20
  -8   0   3   15.60    1.90
   7   0  -3   12.40    1.50
   7   0  -3   11.40    1.20
  -7   0   3   14.20    2.10
  -7   0   3    9.70    1.50
  -7   0   3   11.50    1.00
   6   0  -3   70.79    2.90
   6   0  -3   64.69    3.20
  -6   0   3   66.29    3.20
  -6   0   3   67.99    3.60
  -6   0   3   64.99    2.80
   5   0  -3  266.57    9.70
   5   0  -3  273.37   10.20
   5   0  -3  287.27    9.20
  -5   0   3  285.37    9.70
  -5   0   3  264.07   10.10
  -5   0   3  270.27    9.10
  -5   0   3  274.77   10.20
   4   0  -3  475.85   15.20
   4   0  -3  485.75   16.30
   4   0  -3  481.25   15.70
  -4   0   3  489.45   16.40
  -4   0   3  468.55   15.20
  -4   0   3  494.85   15.80
   3   0  -3    2.80    0.50
   3   0  -3    3.30    0.60
   3   0  -3    2.70    0.80
  -3   0   3    3.30    0.50
  -3   0   3    3.70    0.60
  -3   0   3    4.30    0.90
   2   0  -3 1490.95   46.00
   2   0  -3 1510.05   46.10
   2   0  -3 1518.45   47.00
  -2   0   3 1576.54   46.10
  -2   0   3 1585.94   47.10
  -2   0   3 1459.35   46.00
  -1   0   3 9999.00  311.57
   0   0  -3  677.03   21.10
   0   0  -3  690.23   21.80
   0   0   3  688.73   21.80
   0   0   3  688.23   21.10
  -1   0  -3    8.90    0.50
  -1   0  -3   10.00    1.40
  -1   0  -3    8.00    0.60
   1   0   3    7.70    0.60
   1   0   3    8.70    0.70
   1   0   3   11.50    1.30
  -2   0  -3    3.30    0.50
  -2   0  -3    3.30    0.50
  -2   0  -3    6.60    1.60
   2   0   3    5.70    1.60
   2   0   3    3.30    0.50
  -3   0  -3  391.26   13.90
  -3   0  -3  401.96   12.80
  -3   0  -3  404.16   12.90
   3   0   3  396.56   12.90
   3   0   3  397.76   13.90
   3   0   3  401.26   12.70
  -4   0  -3  441.56   14.40
  -4   0  -3  436.86   14.10
  -4   0  -3  425.16   15.40
   4   0   3  433.26   14.40
   4   0   3  440.56   15.20
   4   0   3  452.45   14.00
  -5   0  -3  114.79    4.80
  -5   0  -3  113.49    5.80
  -5   0  -3  118.79    4.50
   5   0   3  118.99    5.30
   5   0   3  116.99    4.30
   5   0   3  116.09    4.90
  -6   0  -3    8.30    0.90
  -6   0  -3    9.90    2.30
   6   0   3    7.30    0.90
   6   0   3    7.30    1.20
   6   0   3    7.70    1.60
  -7   0  -3    3.70    0.80
  -7   0  -3    3.50    1.80
   7   0   3    3.20    0.90
   7   0   3    5.10    1.40
   7   0   3    5.70    0.80
  -8   0  -3   -0.60    0.80
  -8   0  -3    3.20    1.80
   8   0   3    0.60    1.10
  -9   0  -3   32.70    1.90
  -9   0  -3   29.80    3.40
   9   0   3   32.90    2.40
 -10   0  -3   22.20    1.70
  10   0   3   19.90    2.50
 -11   0  -3    4.70    3.10
 -11   0  -3    1.50    1.40
  11   0   3    2.20    2.00
 -12   0  -3   47.20    5.40
 -12   0  -3   55.29    3.10
  12   0   3   55.19    4.10
 -13   0  -3   58.59    3.50
  13   0   3   57.19    4.90
 -14   0  -3   27.20    5.50
  14   0   3   39.80    5.50
  14  -1  -3   36.60    5.90
 -13   1   3   16.10    5.70
 -12   1   3   15.60    2.20
  11  -1  -3    0.30    2.10
 -11   1   3    3.70    3.00
 -11   1   3    0.20    1.30
 -10   1   3   28.50    1.90
 -10   1   3   32.50    3.40
   9  -1  -3  173.38    7.40
  -9   1   3  178.18    8.00
  -9   1   3  172.48    6.30
   8  -1  -3   62.39    3.40
   8  -1  -3   65.69    2.80
  -8   1   3   63.69    3.80
  -8   1   3   61.19    2.70
   7  -1  -3   43.90    2.00
   7  -1  -3   38.30    2.40
  -7   1   3   35.20    2.60
  -7   1   3   35.60    2.10
   6  -1  -3   40.30    2.30
   6  -1  -3   43.10    1.90
  -6   1   3   40.00    2.70
  -6   1   3   40.10    2.60
  -6   1   3   40.10    1.90
   5  -1  -3   39.10    1.80
  -5   1   3   40.90    2.30
  -5   1   3   39.30    2.60
  -5   1   3   42.20    1.90
  -5   1   3   37.20    2.90
   4  -1  -3   41.90    2.30
   4  -1  -3   46.70    2.80
   4  -1  -3   49.60    2.00
  -4   1   3   46.20    2.70
  -4   1   3   46.90    2.00
  -4   1   3   46.60    2.40
  -4   1   3   46.80    2.70
   3  -1  -3   56.09    2.20
   3  -1  -3   54.99    3.10
   3  -1  -3   57.49    2.50
  -3   1   3   53.29    2.20
  -3   1   3   57.69    2.50
  -3   1   3   54.89    3.00
   2  -1  -3  398.56   12.50
   2  -1  -3  398.56   13.50
   2  -1  -3  391.96   12.60
  -2   1   3  386.46   12.40
  -2   1   3  392.96   13.50
  -2   1   3  406.86   12.60
   1  -1  -3   90.09    3.10
   1  -1  -3   89.99    4.00
   1  -1  -3   84.29    3.20
  -1   1   3   89.69    3.90
  -1   1   3   93.69    3.20
  -1   1   3   85.99    3.20
   0  -1  -3 1298.07   41.30
   0  -1  -3 1348.37   40.70
   0   1   3 1387.76   41.50
  -1  -1  -3 1280.97   39.20
  -1  -1  -3 1289.47   38.40
   1   1   3 1261.07   38.60
   1   1   3 1296.17   39.20
   1   1   3 1259.97   38.60
   1   1   3 1249.97   38.40
  -2  -1  -3  128.19    5.00
  -2  -1  -3  126.19    4.60
  -2  -1  -3  125.79    4.40
   2   1   3  127.39    4.50
   2   1   3  128.99    4.50
   2   1   3  125.99    5.10
  -3  -1  -3   67.29    3.40
  -3  -1  -3   65.99    2.80
  -3  -1  -3   66.09    2.80
   3   1   3   63.49    2.60
   3   1   3   65.69    2.80
   3   1   3   64.79    3.50
  -4  -1  -3  590.74   18.50
  -4  -1  -3  577.94   18.10
  -4  -1  -3  563.64   18.80
   4   1   3  563.94   18.90
   4   1   3  576.54   18.00
   4   1   3  564.74   18.50
  -5  -1  -3    4.40    1.50
  -5  -1  -3    3.90    0.60
   5   1   3    3.60    0.60
   5   1   3    3.20    0.70
   5   1   3    3.70    0.90
  -6  -1  -3    6.20    0.80
  -6  -1  -3    6.50    1.20
  -6  -1  -3    6.70    1.90
   6   1   3    4.80    0.80
   6   1   3    5.10    0.90
   6   1   3    7.40    1.10
  -7  -1  -3    4.80    1.90
  -7  -1  -3    2.10    0.60
   7   1   3    1.40    0.90
   7   1   3    2.30    1.20
   7   1   3    1.70    0.80
  -8  -1  -3  171.88    6.50
  -8  -1  -3  172.98    9.10
   8   1   3  172.68    7.00
   8   1   3  171.18    7.20
  -9  -1  -3  231.28    9.70
  -9  -1  -3  226.48    8.30
   9   1   3  225.18    9.10
   9   1   3  229.48    9.00
 -10  -1  -3    1.10    2.30
 -10  -1  -3   -0.20    1.10
  10   1   3    1.40    1.60
 -11  -1  -3   28.40    3.90
 -11  -1  -3   33.20    2.20
  11   1   3   34.30    2.90
 -12  -1  -3   -1.00    3.30
 -12  -1  -3    3.90    1.60
  12   1   3    6.50    2.30
 -13  -1  -3    2.60    2.00
 -13  -1  -3    0.20    4.00
  13   1   3    5.40    2.90
 -14  -1  -3   45.60    3.70
  14   1   3   63.19    5.30
  15   1   3    0.90    4.20
 -13   2   3   46.70   10.20
  12  -2  -3   -1.50    2.80
 -12   2   3   11.90    4.90
  11  -2  -3   88.99    6.50
 -11   2   3   86.19    3.80
 -11   2   3  110.69   11.10
  10  -2  -3   61.99    3.90
 -10   2   3   56.59    2.70
 -10   2   3   68.79    4.90
   9  -2  -3   50.99    3.40
  -9   2   3   54.69    2.40
  -9   2   3   53.49    3.90
   8  -2  -3    8.10    1.50
   8  -2  -3    8.20    1.40
  -8   2   3   10.30    1.70
  -8   2   3    7.70    1.00
   7  -2  -3  374.56   11.70
   7  -2  -3  341.37   12.80
  -7   2   3  364.16   11.70
  -7   2   3  345.37   13.70
   6  -2  -3   16.40    1.10
   6  -2  -3   16.50    1.60
  -6   2   3   14.60    1.00
  -6   2   3   16.60    1.80
   5  -2  -3  145.49    5.90
   5  -2  -3  151.98    5.30
  -5   2   3  155.88    5.30
  -5   2   3  154.08    6.70
  -5   2   3  149.88    6.60
  -5   2   3  155.98    6.00
   4  -2  -3  348.47   12.00
   4  -2  -3  359.26   11.20
  -4   2   3  349.17   11.10
  -4   2   3  348.17   12.60
  -4   2   3  338.47   13.60
  -4   2   3  360.86   12.00
   3  -2  -3  570.14   19.00
   3  -2  -3  578.54   17.60
   3  -2  -3  557.44   18.20
  -3   2   3  560.74   17.60
  -3   2   3  579.54   18.20
  -3   2   3  560.54   19.10
  -3   2   3  569.24   19.10
   2  -2  -3   51.49    2.30
   2  -2  -3   54.29    3.00
   2  -2  -3   51.99    2.10
  -2   2   3   54.79    2.90
  -2   2   3   50.69    2.10
  -2   2   3   56.49    2.40
   1  -2  -3  300.07    9.70
   1  -2  -3  301.47    9.80
   1  -2  -3  306.37   10.70
  -1   2   3  308.77    9.80
  -1   2   3  316.57   10.70
  -1   2   3  291.77    9.60
   0  -2  -3  139.09    4.70
   0  -2  -3  132.29    5.40
   0   2   3  132.79    4.70
   0   2   3  143.49    5.50
   0   2   3  139.59    4.70
   0   2   3  136.29    4.70
  -1  -2  -3  138.39    4.90
  -1  -2  -3  137.79    5.30
   1   2   3  143.29    4.70
   1   2   3  143.09    5.40
   1   2   3  139.69    4.90
   1   2   3  139.39    4.80
  -2  -2  -3  172.18    6.20
  -2  -2  -3  166.38    5.80
  -2  -2  -3  161.58    5.80
   2   2   3  175.58    5.90
   2   2   3  171.38    6.20
   2   2   3  169.38    5.80
  -3  -2  -3   26.70    1.50
  -3  -2  -3   27.50    1.50
   3   2   3   30.70    1.50
   3   2   3   29.00    1.90
   3   2   3   27.10    1.50
  -4  -2  -3  154.68    5.80
  -4  -2  -3  158.88    5.70
  -4  -2  -3  156.68    5.90
   4   2   3  156.98    5.60
   4   2   3  157.08    5.90
   4   2   3  155.28    6.00
  -5  -2  -3   74.69    3.20
  -5  -2  -3   74.89    3.60
  -5  -2  -3   73.49    3.40
   5   2   3   76.99    3.10
   5   2   3   70.79    3.40
   5   2   3   71.19    3.40
  -6  -2  -3  145.89    5.70
  -6  -2  -3  140.79    5.90
   6   2   3  138.09    5.50
   6   2   3  127.69    5.50
   6   2   3  142.19    5.20
  -7  -2  -3  110.19    5.30
  -7  -2  -3  102.59    4.30
   7   2   3   99.89    4.70
   7   2   3  105.79    4.50
  -8  -2  -3   11.30    1.20
  -8  -2  -3   16.20    2.50
   8   2   3   12.10    1.60
   8   2   3   11.70    1.60
  -9  -2  -3   76.79    3.70
  -9  -2  -3   86.09    4.90
   9   2   3   80.39    4.10
   9   2   3   83.09    3.90
 -10  -2  -3    9.10    1.50
 -10  -2  -3    8.00    2.10
  10   2   3    9.70    1.60
  10   2   3    7.90    2.00
 -11  -2  -3   36.10    3.80
 -11  -2  -3   52.19    2.80
  11   2   3   44.30    3.40
 -12  -2  -3   88.39    5.50
 -12  -2  -3   90.59    4.20
  12   2   3   89.79    5.10
 -13  -2  -3   23.00    2.70
  13   2   3   23.50    3.80
 -14  -2  -3   -0.30    2.30
  14   2   3    1.30    3.90
 -15  -2  -3    2.50    2.90
  15   2   3    6.70    4.00
  12  -3  -3   12.70    3.00
 -12   3   3    6.20    5.30
 -11   3   3   22.20    4.70
  10  -3  -3    7.20    2.30
 -10   3   3    0.80    1.20
  -9   3   3   18.60    1.40
   8  -3  -3   61.39    3.70
   8  -3  -3   65.69    2.80
  -8   3   3   67.19    4.30
  -8   3   3   68.29    2.80
   7  -3  -3  196.88    8.20
   7  -3  -3  206.58    6.90
  -7   3   3  213.98    7.00
  -7   3   3  199.08    9.10
   6  -3  -3   15.60    1.10
   6  -3  -3   13.90    1.60
  -6   3   3   16.60    1.00
  -6   3   3   11.40    1.80
   5  -3  -3  329.47   10.40
   5  -3  -3  318.37   11.50
  -5   3   3  322.07   12.50
  -5   3   3  328.77   10.40
   4  -3  -3   82.69    2.90
   4  -3  -3   75.99    3.50
  -4   3   3   81.99    3.60
  -4   3   3   74.99    4.00
  -4   3   3   81.69    2.90
  -4   3   3   79.09    4.10
   3  -3  -3   10.50    1.00
   3  -3  -3   10.90    0.70
  -3   3   3   11.20    1.40
  -3   3   3   10.00    0.70
  -3   3   3    8.90    1.20
  -3   3   3    9.30    1.40
   2  -3  -3  122.79    4.30
   2  -3  -3  128.89    4.90
  -2   3   3  130.39    4.80
  -2   3   3  120.69    4.20
  -2   3   3  123.29    5.50
   1  -3  -3    8.00    0.80
   1  -3  -3    7.10    1.10
  -1   3   3    7.80    1.10
  -1   3   3    9.50    0.80
  -1   3   3    8.60    0.60
  -1   3   3    8.90    0.60
   0  -3  -3  163.58    6.40
   0  -3  -3  167.28    5.80
   0   3   3  167.28    6.40
   0   3   3  164.08    5.60
   0   3   3  163.68    5.60
   0   3   3  164.88    5.70
  -1  -3  -3    7.40    0.70
  -1  -3  -3    6.30    0.90
  -1  -3  -3    7.20    0.70
   1   3   3    8.10    0.60
   1   3   3    7.80    0.90
   1   3   3    7.60    0.70
  -2  -3  -3  189.98    6.80
  -2  -3  -3  189.08    6.50
   2   3   3  196.38    6.80
   2   3   3  191.78    6.40
   2   3   3  179.58    6.40
   2   3   3  182.08    6.60
  -3  -3  -3  224.78    7.70
  -3  -3  -3  218.98    7.80
  -3  -3  -3  224.28    7.70
   3   3   3  231.98    7.70
   3   3   3  223.38    7.90
   3   3   3  228.58    7.80
  -4  -3  -3  298.97    9.90
  -4  -3  -3  298.07   10.30
  -4  -3  -3  303.47   10.10
   4   3   3  297.67   10.10
   4   3   3  307.77   10.00
   4   3   3  295.47   10.40
  -5  -3  -3    6.70    1.20
  -5  -3  -3    5.60    0.80
   5   3   3    6.20    1.00
   5   3   3    7.40    0.80
   5   3   3    5.90    1.10
  -6  -3  -3  195.38    7.50
  -6  -3  -3  200.38    7.30
  -6  -3  -3  200.58    7.20
   6   3   3  205.98    7.20
   6   3   3  206.88    7.20
   6   3   3  196.28    7.60
  -7  -3  -3   16.70    1.30
   7   3   3   20.00    1.50
   7   3   3   16.20    1.60
  -8  -3  -3  220.48    8.30
  -8  -3  -3  227.88    8.50
   8   3   3  237.08    8.10
   8   3   3  210.48    8.80
  -9  -3  -3   80.59    3.70
  -9  -3  -3   77.09    4.30
   9   3   3   79.79    3.60
   9   3   3   73.49    4.00
 -10  -3  -3    2.90    1.00
 -10  -3  -3    3.50    1.80
  10   3   3    2.30    1.60
  10   3   3    2.10    1.60
 -11  -3  -3   18.10    3.70
 -11  -3  -3   16.70    1.80
 -11  -3  -3   18.00    3.60
  11   3   3   18.70    2.60
 -12  -3  -3  330.17   11.60
 -12  -3  -3  286.17   11.70
  12   3   3  318.27   12.60
 -13  -3  -3   49.99    3.10
  13   3   3   43.00    4.10
 -14  -3  -3   17.40    2.30
  14   3   3   23.30    3.40
 -15  -3  -3    8.20    2.80
  15   3   3   10.20    3.60
  13  -4  -3   11.80    4.40
  12  -4  -3   13.50    3.40
 -12   4   3   26.20    6.70
  11  -4  -3    4.50    2.70
 -11   4   3    5.70    5.30
  10  -4  -3    5.80    3.50
   9  -4  -3    3.00    2.00
  -9   4   3    1.80    1.00
   8  -4  -3    1.90    1.90
   8  -4  -3    3.10    1.00
  -8   4   3    5.70    2.20
  -8   4   3    3.70    0.80
   7  -4  -3    1.30    0.80
   7  -4  -3    1.00    1.20
  -7   4   3   -1.10    1.80
  -7   4   3    0.60    0.60
   6  -4  -3  264.47    8.40
   6  -4  -3  254.87    9.80
  -6   4   3  255.47   11.00
   5  -4  -3    8.70    1.10
   5  -4  -3    9.10    0.80
  -5   4   3    8.80    0.70
  -5   4   3    8.40    1.70
   4  -4  -3   57.59    2.90
   4  -4  -3   61.49    2.20
  -4   4   3   63.49    2.20
  -4   4   3   56.39    3.50
   3  -4  -3  491.45   16.80
   3  -4  -3  517.35   15.70
  -3   4   3  527.65   15.70
  -3   4   3  484.25   17.80
  -3   4   3  515.95   16.80
   2  -4  -3  768.22   23.90
  -2   4   3  783.82   23.90
  -2   4   3  750.02   22.90
  -2   4   3  690.33   25.70
  -2   4   3  745.63   24.70
  -2   4   3  766.52   23.00
   1  -4  -3  150.08    5.60
  -1   4   3  149.19    5.50
  -1   4   3  147.89    6.30
  -1   4   3  143.99    6.10
  -1   4   3  147.29    5.00
  -1   4   3  150.08    5.00
   0  -4  -3   36.00    1.90
   0  -4  -3   33.50    2.20
   0   4   3   34.10    2.10
   0   4   3   31.80    2.10
   0   4   3   36.70    1.60
   0   4   3   35.80    1.50
   0   4   3   35.20    1.80
  -1  -4  -3   24.90    1.80
  -1  -4  -3   24.00    1.40
  -1  -4  -3   25.20    1.30
   1   4   3   25.70    1.30
   1   4   3   26.20    1.40
   1   4   3   25.50    1.70
  -2  -4  -3    3.50    0.70
  -2  -4  -3    4.00    0.60
   2   4   3    3.60    0.70
   2   4   3    3.00    0.60
   2   4   3    3.90    0.60
   2   4   3    3.90    0.80
  -3  -4  -3   13.40    1.00
   3   4   3   12.60    1.00
   3   4   3   12.20    1.10
   3   4   3   13.70    1.00
  -4  -4  -3  174.38    6.50
  -4  -4  -3  176.98    6.10
  -4  -4  -3  171.58    6.30
   4   4   3  177.68    6.20
   4   4   3  171.68    6.10
   4   4   3  164.38    6.50
  -5  -4  -3    6.40    1.20
   5   4   3    5.30    1.00
   5   4   3    6.70    0.80
  -6  -4  -3   -0.50    1.10
  -6  -4  -3    0.40    0.50
   6   4   3    0.20    0.80
  -7  -4  -3  123.69    5.00
   7   4   3  123.79    5.40
  -8  -4  -3   10.80    1.20
   8   4   3   12.30    1.60
  -9  -4  -3    3.90    0.90
   9   4   3    2.20    1.40
 -10  -4  -3  148.59    6.20
  10   4   3  147.39    6.70
 -11  -4  -3   14.30    2.50
 -11  -4  -3   10.20    1.80
  11   4   3    9.60    1.80
 -12  -4  -3  101.19    5.00
 -12  -4  -3  109.79    4.90
  12   4   3  104.89    5.60
 -13  -4  -3   60.99    3.70
  13   4   3   63.89    4.40
  14   4   3  110.29    6.50
 -15  -4  -3   10.00    2.70
  12  -5  -3   15.40    3.80
 -11   5   3   59.09    8.70
  10  -5  -3    1.10    2.60
 -10   5   3    7.30    7.10
   9  -5  -3   63.29    4.20
  -9   5   3   65.49    5.90
   8  -5  -3    2.40    2.30
   7  -5  -3    8.70    1.70
  -7   5   3   10.90    2.10
   6  -5  -3  174.68    7.20
  -6   5   3  168.48    8.20
   5  -5  -3   67.39    3.50
  -5   5   3   67.99    4.20
   4  -5  -3   35.70    2.20
  -4   5   3   35.80    2.80
   3  -5  -3   71.19    3.40
  -3   5   3   69.69    4.00
   2  -5  -3  155.28    6.30
  -2   5   3  159.28    6.30
  -2   5   3  156.78    7.10
  -2   5   3  171.68    5.50
  -2   5   3  174.28    7.80
  -2   5   3  177.98    5.40
   1  -5  -3  844.92   26.60
  -1   5   3  834.72   25.60
  -1   5   3  853.01   26.60
  -1   5   3  832.82   25.60
  -1   5   3  822.42   27.20
   0  -5  -3   24.50    1.60
   0  -5  -3   23.40    1.20
   0   5   3   24.90    1.20
   0   5   3   25.50    1.90
   0   5   3   27.00    1.60
   0   5   3   24.20    1.80
  -1  -5  -3  235.98    7.90
  -1  -5  -3  233.98    8.30
   1   5   3  230.18    8.60
   1   5   3  238.78    7.80
   1   5   3  233.18    8.80
   1   5   3  234.78    8.20
  -2  -5  -3   28.20    1.70
  -2  -5  -3   30.80    1.60
   2   5   3   28.60    1.50
   2   5   3   29.40    1.80
   2   5   3   30.60    1.70
   2   5   3   27.40    1.80
  -3  -5  -3  238.18    8.20
  -3  -5  -3  237.38    8.20
   3   5   3  242.38    8.30
   3   5   3  230.28    8.20
   3   5   3  239.18    8.10
   3   5   3  229.78    8.60
  -4  -5  -3   54.09    2.60
   4   5   3   58.29    2.50
   4   5   3   53.99    2.90
   4   5   3   53.99    2.60
   4   5   3   55.19    2.50
  -5  -5  -3   85.19    3.60
  -5  -5  -3   88.39    3.80
   5   5   3   81.09    3.90
   5   5   3   87.69    3.60
  -6  -5  -3   45.60    2.40
   6   5   3   44.90    2.50
  -7  -5  -3   16.80    1.30
   7   5   3   14.10    1.60
  -8  -5  -3   27.90    1.80
   8   5   3   28.50    2.10
  -9  -5  -3   25.80    1.80
   9   5   3   23.00    2.20
 -10  -5  -3   22.40    1.90
  10   5   3   25.50    2.50
 -11  -5  -3   41.90    2.70
  11   5   3   41.00    3.20
 -12  -5  -3    7.70    1.60
  12   5   3    3.60    2.00
 -13  -5  -3   23.90    2.70
  13   5   3   21.90    3.70
 -14  -5  -3   14.40    2.20
  14   5   3   11.20    2.90
 -15  -5  -3   22.70    2.70
  15   5   3   26.80    3.50
  11  -6  -3   72.39    6.00
  10  -6  -3   13.60    2.90
   9  -6  -3   11.70    2.40
  -9   6   3    6.30   10.00
   8  -6  -3   47.90    3.90
  -8   6   3   63.19    5.50
   6  -6  -3    4.40    1.40
  -6   6   3    4.30    2.00
   5  -6  -3    9.40    1.80
  -5   6   3   10.70    2.20
   4  -6  -3   74.19    3.70
  -4   6   3   76.59    4.60
   3  -6  -3   40.50    2.40
  -3   6   3   41.10    3.00
   2  -6  -3    0.30    0.80
  -2   6   3    0.50    1.00
   1  -6  -3  582.84   19.40
  -1   6   3  615.84   18.20
  -1   6   3  569.14   20.40
  -1   6   3  587.04   19.40
  -1   6   3  592.34   18.20
   0  -6  -3   26.30    1.70
   0  -6  -3   27.80    1.40
   0   6   3   29.20    1.80
   0   6   3   27.80    2.00
   0   6   3   30.60    1.40
  -1  -6  -3   45.40    2.10
  -1  -6  -3   46.60    2.50
   1   6   3   47.90    2.00
   1   6   3   47.00    2.40
   1   6   3   46.20    2.70
   1   6   3   46.60    2.70
  -2  -6  -3   17.90    1.30
  -2  -6  -3   18.50    1.20
   2   6   3   18.90    1.50
   2   6   3   18.90    1.60
   2   6   3   17.80    1.10
   2   6   3   19.50    1.40
  -3  -6  -3   10.30    0.90
   3   6   3    8.70    1.10
   3   6   3   10.10    0.90
   3   6   3   10.10    1.00
   3   6   3    9.60    1.20
   3   6   3    9.60    1.20
   4   6   3  412.46   14.50
   4   6   3  424.06   13.80
   4   6   3  404.46   14.00
   4   6   3  420.66   13.80
   4   6   3  447.46   13.90
  -5  -6  -3   48.90    2.40
   5   6   3   56.19    2.90
   5   6   3   47.60    2.70
  -6  -6  -3  250.37    9.00
   6   6   3  251.27    9.60
  -7  -6  -3    1.00    0.70
   7   6   3    0.10    1.10
  -8  -6  -3  587.24   19.40
   8   6   3  575.94   20.20
  -9  -6  -3    4.40    0.90
   9   6   3    5.80    1.40
 -10  -6  -3  197.78    7.90
  10   6   3  199.78    8.50
 -11  -6  -3   27.80    2.30
  11   6   3   23.60    2.80
 -12  -6  -3    0.20    1.50
  12   6   3   -0.90    2.10
 -13  -6  -3  120.89    5.60
  13   6   3  113.99    6.20
 -14  -6  -3   20.30    3.10
  14   6   3   24.10    3.30
 -15  -6  -3   89.99    5.00
  15   6   3   83.89    6.20
 -16  -6  -3    0.80    3.10
  16   6   3    2.30    4.20
 -11   7   3   27.20    8.80
  10  -7  -3   21.10    3.30
 -10   7   3   31.60    8.20
   9  -7  -3   55.29    4.70
  -9   7   3   68.69    8.60
   8  -7  -3  112.59    8.60
   7  -7  -3   17.50    2.90
  -7   7   3   21.90    4.70
   5  -7  -3    7.70    1.40
   4  -7  -3   41.50    2.70
  -4   7   3   42.50    3.40
   3  -7  -3  265.57   10.10
  -3   7   3  269.27   11.40
   2  -7  -3    7.90    1.40
  -2   7   3    8.80    1.70
   1  -7  -3   18.70    1.50
  -1   7   3   20.60    1.00
  -1   7   3   20.40    1.00
  -1   7   3   17.50    1.80
   0  -7  -3    0.50    0.50
   0  -7  -3   -0.20    0.70
   0   7   3   -0.20    0.50
   0   7   3   -0.40    1.00
  -1  -7  -3   26.50    1.70
  -1  -7  -3   27.90    1.50
   1   7   3   23.70    2.00
   1   7   3   22.10    2.20
   1   7   3   28.10    1.40
  -2  -7  -3   23.90    1.60
  -2  -7  -3   25.60    1.50
   2   7   3   23.60    1.90
   2   7   3   24.70    1.90
   2   7   3   26.30    1.40
   2   7   3   26.10    1.90
  -3  -7  -3   78.69    3.70
  -3  -7  -3   83.89    3.50
   3   7   3   81.79    3.70
   3   7   3   81.79    3.30
   3   7   3   75.99    3.80
   3   7   3   79.69    3.80
  -4  -7  -3  103.99    4.30
   4   7   3  105.79    4.80
   4   7   3  105.59    4.20
   4   7   3  113.89    4.50
   4   7   3  110.29    4.50
  -5  -7  -3    7.90    1.00
   5   7   3    6.10    0.90
   5   7   3    6.90    1.00
   5   7   3    8.70    1.20
  -6  -7  -3   65.09    3.10
   6   7   3   62.29    3.40
  -7  -7  -3  193.88    7.40
   7   7   3  190.28    8.00
  -8  -7  -3  183.08    7.20
   8   7   3  183.98    7.80
  -9  -7  -3  206.48    8.10
   9   7   3  210.48    8.80
 -10  -7  -3   47.30    2.80
  10   7   3   46.70    3.30
 -11  -7  -3  188.78    7.90
  11   7   3  195.78    9.00
 -12  -7  -3   64.29    3.60
  12   7   3   62.69    4.20
  13   7   3    5.60    2.70
 -14  -7  -3   41.50    3.40
  14   7   3   37.90    4.60
 -15  -7  -3   19.60    3.50
  15   7   3   28.70    3.90
 -16  -7  -3    1.80    3.20
  16   7   3    7.30    4.30
 -10   8   3   27.40    8.10
  -9   8   3   18.40   11.40
   8  -8  -3   21.20    2.80
   7  -8  -3  114.09    8.00
  -7   8   3  124.69   14.00
   6  -8  -3   10.90    2.10
   4  -8  -3    7.70    1.50
   3  -8  -3  178.38    7.40
  -3   8   3  184.78    8.80
   2  -8  -3    9.00    1.30
  -2   8   3   10.80    2.10
   1  -8  -3   43.50    2.50
  -1   8   3   40.20    3.00
   0  -8  -3    0.70    0.60
   0  -8  -3    0.20    0.90
   0   8   3    0.30    0.60
   0   8   3    0.10    1.20
  -1  -8  -3   13.10    1.10
  -1  -8  -3   14.50    1.40
   1   8   3   10.30    1.60
   1   8   3   14.10    1.00
  -2  -8  -3   28.80    1.60
  -2  -8  -3   23.90    1.70
   2   8   3   27.00    2.10
   2   8   3   21.40    1.90
   2   8   3   30.20    1.40
  -3  -8  -3    8.20    1.20
  -3  -8  -3    8.10    1.00
   3   8   3    8.20    1.30
   3   8   3   10.20    1.70
   3   8   3    9.80    1.00
  -4  -8  -3   15.10    1.20
   4   8   3   15.40    1.60
   4   8   3   14.00    1.40
   4   8   3   13.10    1.60
  -5  -8  -3   58.79    2.90
   5   8   3   59.59    3.30
   5   8   3   63.19    2.80
   5   8   3   58.49    2.80
  -6  -8  -3    8.00    1.10
   6   8   3   11.20    1.70
  -7  -8  -3  584.04   19.50
   7   8   3  585.14   20.40
  -8  -8  -3   76.99    3.70
   8   8   3   73.49    4.20
   9   8   3   79.29    4.50
  10   8   3   19.30    2.80
 -11  -8  -3   11.90    2.00
  11   8   3   16.40    2.30
 -12  -8  -3   29.10    2.60
  12   8   3   33.90    3.60
 -13  -8  -3   90.19    4.70
  13   8   3   88.39    5.80
 -14  -8  -3    0.00    2.30
  14   8   3   -3.60    3.40
 -15  -8  -3    3.40    2.70
  15   8   3    9.20    3.90
 -16  -8  -3    3.00    3.10
   9  -9  -3   16.00    4.00
  -9   9   3   25.90    7.40
  -8   9   3   38.50   11.00
   7  -9  -3   56.89    4.60
  -7   9   3   73.09    7.70
   6  -9  -3    0.50    2.70
  -6   9   3    4.30    5.90
   5  -9  -3   28.20    2.80
   3  -9  -3    3.60    1.40
  -3   9   3    2.10    2.30
   2  -9  -3    4.10    1.40
  -2   9   3    0.10    1.80
   1  -9  -3  306.57   11.60
  -1   9   3  316.47   13.00
   0  -9  -3   14.20    1.70
   0  -9  -3   15.40    1.10
   0   9   3   14.10    2.10
   0   9   3   17.10    1.00
  -1  -9  -3    2.40    1.00
  -1  -9  -3    2.10    0.70
   1   9   3    5.00    1.40
   1   9   3    3.20    0.80
  -2  -9  -3  106.09    4.20
  -2  -9  -3   98.59    4.60
   2   9   3  103.59    3.90
   2   9   3   98.19    5.00
  -3  -9  -3   44.60    2.20
  -3  -9  -3   45.80    2.60
   3   9   3   41.60    2.70
   3   9   3   49.20    2.80
   3   9   3   46.70    2.10
  -4  -9  -3   54.39    2.60
   4   9   3   51.99    3.10
   4   9   3   57.29    3.00
   4   9   3   53.19    3.20
  -5  -9  -3    1.30    0.80
   5   9   3   -1.40    1.10
   5   9   3    0.10    1.20
   5   9   3    0.30    1.30
  -6  -9  -3  189.98    7.50
   6   9   3  199.68    8.20
  -7  -9  -3   96.09    4.40
   7   9   3   98.39    5.00
  -8  -9  -3  125.69    5.50
   8   9   3  124.89    6.00
   9   9   3  106.69    5.50
  11   9   3   -3.00    2.30
 -12  -9  -3   93.39    5.40
  12   9   3   90.99    6.90
 -13  -9  -3   24.90    3.00
  13   9   3   25.90    4.20
 -14  -9  -3    1.80    2.40
 -15  -9  -3    1.00    2.70
  15   9   3    0.90    4.10
  -8  10   3   35.00    7.60
   7 -10  -3   12.50    4.40
  -7  10   3   17.80    7.50
   6 -10  -3   26.20    3.80
  -6  10   3   40.10    7.10
  -5  10   3    5.70    4.10
   4 -10  -3    4.40    2.00
  -4  10   3    9.50    3.50
   3 -10  -3   15.20    2.10
  -3  10   3   18.50    4.20
  -2  10   3   13.30    2.40
   1 -10  -3    5.90    1.40
  -1  10   3    7.50    2.10
   0 -10  -3   65.29    3.60
   0  10   3   70.69    2.70
   0  10   3   73.19    2.60
   0  10   3   60.39    4.30
  -1 -10  -3    1.40    1.20
  -1 -10  -3    1.40    0.80
   1  10   3    0.10    1.70
   1  10   3    2.70    0.90
  -2 -10  -3   87.29    4.10
  -2 -10  -3   72.89    3.70
   2  10   3   89.99    3.30
   2  10   3   80.79    4.60
  -3 -10  -3   35.60    2.40
  -3 -10  -3   39.70    2.10
   3  10   3   38.00    2.80
  -4 -10  -3   72.29    3.30
   4  10   3   72.89    4.00
   4  10   3   74.29    3.60
   4  10   3   66.79    3.80
  -5 -10  -3   17.20    1.50
   5  10   3   12.70    2.00
   5  10   3   14.60    2.20
   5  10   3   17.50    2.10
  -6 -10  -3   79.79    3.70
   6  10   3   83.79    3.60
   6  10   3   81.79    4.40
   6  10   3   78.49    4.00
  -7 -10  -3   35.80    2.30
   7  10   3   36.60    2.80
  -8 -10  -3   38.30    2.40
   8  10   3   40.20    3.10
 -10 -10  -3   12.50    2.00
  10  10   3   19.10    3.70
 -11 -10  -3   15.10    2.30
  11  10   3   18.50    3.60
 -12 -10  -3   14.40    2.70
  12  10   3   16.70    2.80
 -13 -10  -3  134.49    6.30
  13  10   3  133.79    7.50
 -14 -10  -3   32.00    3.70
  14  10   3   38.10    5.10
 -15 -10  -3   -3.60    2.90
  15  10   3    2.30    4.20
   7 -11  -3    7.20    3.50
  -7  11   3   16.50    7.20
  -6  11   3   13.00    5.80
   5 -11  -3    2.00    2.70
  -5  11   3   11.40    4.70
   4 -11  -3    2.10    2.40
  -4  11   3    5.80    4.00
   3 -11  -3   11.10    2.20
  -3  11   3   16.50    3.60
   2 -11  -3    1.70    1.80
  -2  11   3    5.20    3.10
  -1  11   3   30.60    4.40
   0  11   3    1.20    2.40
  -1 -11  -3   72.39    3.80
  -1 -11  -3   77.19    3.00
   1  11   3   60.09    2.80
   1  11   3   75.49    4.90
  -2 -11  -3   26.70    1.80
  -2 -11  -3   31.90    2.40
   2  11   3   29.50    1.80
   2  11   3   32.50    3.20
  -3 -11  -3  277.97   11.10
  -3 -11  -3  302.77   10.10
   3  11   3  294.77   11.70
  -4 -11  -3    9.90    1.50
  -4 -11  -3    5.60    1.50
   4  11   3    6.70    1.60
   4  11   3    7.90    1.80
  -5 -11  -3    2.00    1.10
   5  11   3    1.60    1.70
   5  11   3    3.10    2.10
   5  11   3    1.20    1.70
  -6 -11  -3  256.47    9.50
   6  11   3  236.28    9.20
   6  11   3  257.97   10.50
   6  11   3  267.27    9.80
  -7 -11  -3   68.89    3.50
   7  11   3   69.79    4.60
  -8 -11  -3   86.79    4.40
 -10 -11  -3    4.20    1.60
  10  11   3    0.80    2.40
 -11 -11  -3   15.20    3.00
 -12 -11  -3    4.80    2.00
  12  11   3    2.50    2.90
 -13 -11  -3   71.09    4.60
  13  11   3   75.79    5.70
 -14 -11  -3   -1.40    2.80
  14  11   3    3.60    3.90
 -15 -11  -3    7.00    3.20
  15  11   3   15.20    4.70
   6 -12  -3   31.90    5.60
   5 -12  -3    5.50    3.10
  -5  12   3   20.40    6.00
   4 -12  -3   23.70    3.10
   3 -12  -3    0.20    2.70
  -3  12   3   10.10    4.30
   2 -12  -3   56.69    5.20
  -2  12   3   77.19    6.30
   1 -12  -3    0.50    2.00
  -1  12   3    2.10    3.20
   0 -12  -3   23.50    2.80
   0  12   3   25.10    4.40
  -1 -12  -3    6.90    1.90
  -1 -12  -3    8.90    1.60
   1  12   3   13.80    2.70
  -2 -12  -3   23.30    1.80
   2  12   3   24.60    3.50
  -3 -12  -3    7.70    1.20
  -4 -12  -3    5.40    1.20
   4  12   3    8.30    2.10
   4  12   3    5.30    1.80
  -5 -12  -3   30.20    2.20
   5  12   3   32.00    3.40
   5  12   3   30.30    2.90
  -6 -12  -3   51.79    2.90
   6  12   3   47.50    3.70
  -7 -12  -3   11.00    2.00
   8  12   3  147.79    7.60
  -9 -12  -3   15.70    2.40
   9  12   3   21.70    3.00
 -10 -12  -3   21.30    2.60
  10  12   3   18.50    2.90
 -11 -12  -3    9.90    2.00
  11  12   3    6.40    2.80
 -12 -12  -3   23.70    3.20
  12  12   3   17.70    3.20
 -13 -12  -3   20.40    2.70
  13  12   3   24.00    3.80
 -14 -12  -3   17.80    3.00
  14  12   3   20.10    4.50
 -15 -12  -3   -2.20    3.40
  15  12   3   -1.80    4.80
   5 -13  -3   32.90    4.00
   4 -13  -3    5.90    3.30
  -4  13   3   14.20    6.90
   3 -13  -3   69.59    5.40
  -3  13   3   90.99    9.40
   2 -13  -3   33.30    4.40
  -2  13   3   39.80    7.80
   1 -13  -3   12.20    2.50
  -1  13   3   20.40    4.60
   0 -13  -3    5.80    3.30
   0  13   3   11.40    3.70
  -1 -13  -3  145.99    5.60
  -1 -13  -3  154.88    7.00
   1  13   3  159.78    8.60
  -2 -13  -3    7.00    1.40
  -2 -13  -3    7.60    2.10
   2  13   3   12.90    3.10
  -3 -13  -3    1.40    1.40
  -3 -13  -3    0.60    1.80
   3  13   3    3.50    2.90
  -4 -13  -3    3.40    1.40
  -4 -13  -3    4.20    1.90
   4  13   3    5.30    2.80
   4  13   3    4.80    2.00
  -5 -13  -3    5.80    1.50
   5  13   3    5.30    2.00
   5  13   3    7.10    2.80
  -6 -13  -3   18.20    2.40
   6  13   3   20.70    3.30
   6  13   3   20.10    3.70
   7  13   3   35.80    3.60
   7  13   3   30.40    3.80
  -8 -13  -3   44.00    3.00
   8  13   3   36.20    4.00
  -9 -13  -3    2.20    1.90
   9  13   3   -1.20    3.60
 -10 -13  -3   16.80    2.20
  10  13   3   17.50    2.90
 -11 -13  -3   49.70    3.70
  11  13   3   51.19    4.90
 -12 -13  -3    9.30    2.70
 -13 -13  -3   14.50    2.80
  13  13   3   19.10    4.20
 -14 -13  -3    0.20    3.20
  14  13   3    0.90    4.80
   4 -14  -3    0.60    4.10
  -4  14   3   10.70    8.90
   3 -14  -3   42.50    5.60
   2 -14  -3   11.40    3.20
  -2  14   3   17.10    6.90
   1 -14  -3   31.70    4.40
  -1  14   3   48.60    9.10
   0  14   3    8.60    6.20
  -1 -14  -3  112.69    5.90
   1  14   3  115.09    8.70
  -2 -14  -3   71.89    3.50
  -2 -14  -3   89.79    4.90
   2  14   3   88.19    7.20
  -3 -14  -3    8.40    1.90
  -3 -14  -3    9.50    2.70
  -4 -14  -3    4.20    1.80
   4  14   3   11.30    3.80
  -5 -14  -3   10.50    1.80
   5  14   3   11.30    3.60
  -6 -14  -3    3.60    1.80
   6  14   3    2.80    3.30
   6  14   3   -2.40    4.90
  -7 -14  -3   31.70    2.90
   7  14   3   27.70    4.00
  -8 -14  -3   16.20    2.90
   8  14   3   22.60    2.90
   9  14   3    4.30    3.00
 -10 -14  -3    1.30    2.30
  10  14   3    2.30    3.30
 -11 -14  -3   16.60    2.70
 -12 -14  -3   41.60    4.30
  12  14   3   38.10    6.20
 -13 -14  -3   11.30    3.10
  13  14   3    6.00    4.50
   2 -15  -3   39.90    6.10
   1 -15  -3   45.40    5.50
   0  15   3   62.09   11.10
  -1 -15  -3    7.20    3.20
   1  15   3   19.30    6.20
  -2 -15  -3   61.99    4.60
  -3 -15  -3    0.30    2.00
  -3 -15  -3   -0.10    2.80
   3  15   3    9.60    5.30
  -4 -15  -3   -1.40    2.70
   4  15   3    7.40    2.80
   4  15   3    4.50    4.50
  -5 -15  -3    3.20    2.00
   5  15   3    1.40    3.10
   5  15   3    4.10    4.00
   6  15   3   38.90    5.60
  -7 -15  -3    0.80    2.20
   7  15   3    1.10    3.10
  -8 -15  -3    4.10    2.40
   8  15   3    3.90    3.20
  -9 -15  -3   17.30    2.50
   9  15   3   14.20    3.80
 -10 -15  -3   20.40    2.80
  10  15   3   27.40    4.20
 -11 -15  -3    2.40    2.90
  11  15   3    5.10    4.00
 -12 -15  -3   30.30    4.80
  12  15   3   22.10    4.30
 -13 -15  -3    4.30    3.40
  13  15   3    2.60    4.90
   1 -16  -3   69.29    6.20
   0 -16  -3   27.80    3.90
   1  16   3   56.09   12.10
  -2 -16  -3   -1.80    3.40
   2  16   3   11.80    6.80
   4  16   3   14.20    5.40
   4  16   3   12.40    3.40
   5  16   3   19.70    5.10
   5  16   3   30.10    4.00
  -6 -16  -3    3.70    2.50
   6  16   3    3.10    3.60
  -7 -16  -3   10.30    2.60
   7  16   3   17.50    3.70
  -8 -16  -3    3.10    2.70
   8  16   3    3.60    3.70
  -9 -16  -3   -0.60    2.80
   9  16   3    0.90    4.00
 -10 -16  -3    2.00    4.30
  10  16   3    6.70    4.20
 -11 -16  -3   -0.50    3.30
  11  16   3    4.90    4.70
  -2 -17  -3   11.80    4.20
   2  17   3   23.10   10.90
  -3 -17  -3   97.99    6.70
   3  17   3   93.19   11.10
   3  17   3   80.99    7.20
   4  17   3   13.20    3.90
   4  17   3    5.60    6.60
   5  17   3   18.50    4.40
  -6 -17  -3    2.20    3.00
   6  17   3   -3.00    4.40
  -7 -17  -3   61.69    4.60
   7  17   3   73.59    6.80
  -8 -17  -3    7.80    3.20
   8  17   3    2.80    4.30
   9  17   3    4.10    4.70
 -10 -17  -3   13.60    3.60
   6  17  -4    6.70    4.80
  -6 -17   4    1.10    4.20
   5  17  -4    9.70    4.70
  10  16  -4   49.00    7.70
 -10 -16   4   51.99    4.90
   9  16  -4   12.30    4.40
  -9 -16   4   13.60    3.00
   8  16  -4   23.60    4.40
  -8 -16   4   23.80    2.90
   7  16  -4   12.00    4.10
  -7 -16   4   14.30    2.70
   6  16  -4    3.70    3.80
   5  16  -4    1.70    3.90
  -5 -16   4    2.00    2.40
   4  16  -4    3.00    3.60
   3  16  -4   -2.50    3.80
  -3 -16   4    3.20    3.60
  -2 -16   4    0.20    3.80
  -1 -16   4   10.00    4.20
  11  15  -4   29.30    4.30
 -11 -15   4   25.00    4.60
  10  15  -4   -2.20    4.10
 -10 -15   4    1.20    2.70
   9  15  -4    2.10    4.30
  -9 -15   4    4.60    2.50
   8  15  -4    3.70    3.70
  -8 -15   4    3.60    2.40
   7  15  -4   27.20    3.60
  -7 -15   4   21.30    3.30
   6  15  -4    2.10    3.20
  -6 -15   4    2.10    2.20
   5  15  -4   -0.90    3.20
  -5 -15   4    2.90    2.10
   4  15  -4   16.00    3.30
  -4 -15   4   17.20    3.10
   3  15  -4   -0.80    7.60
   3  15  -4    9.00    3.20
  -3 -15   4    7.10    2.10
  -3 -15   4   12.10    3.10
   2  15  -4   -2.40    4.70
  -2 -15   4    3.20    3.10
   1  15  -4    5.70    5.10
  -1 -15   4    9.30    4.80
   0  15  -4   -6.00    5.70
   0 -15   4    1.90    3.90
  -1  15  -4   16.80    6.30
   1 -15   4   26.10    4.20
  -2  15  -4    0.00    6.70
   2 -15   4   -1.90    4.20
  12  14  -4   27.00    4.50
 -12 -14   4   28.50    4.50
  11  14  -4   71.99    8.70
 -11 -14   4   85.49    5.10
  10  14  -4   23.00    3.70
 -10 -14   4   19.00    3.60
   9  14  -4    6.60    3.30
  -9 -14   4   10.40    2.10
   8  14  -4   26.70    3.30
  -8 -14   4   25.10    3.10
   7  14  -4   22.60    3.40
  -7 -14   4   19.90    2.90
  -6 -14   4   93.49    4.50
   5  14  -4    6.00    3.90
   4  14  -4   14.20    4.20
   4  14  -4   10.50    3.50
  -4 -14   4   16.20    2.40
   3  14  -4    7.90    3.90
  -3 -14   4   12.90    2.40
  -3 -14   4   16.10    4.70
   2  14  -4   86.39    7.00
  -2 -14   4   95.99    3.90
  -2 -14   4  101.89    5.40
   1  14  -4    9.10    4.50
  -1 -14   4    8.90    2.70
   0  14  -4   -0.20    4.80
   0 -14   4    2.40    2.90
  -1  14  -4   -7.00    5.00
   1 -14   4    4.00    3.20
  -2  14  -4   35.10    7.80
   2 -14   4   30.20    5.20
  -3  14  -4    8.60    6.20
   3 -14   4   10.10    4.00
  13  13  -4    1.60    4.10
 -13 -13   4    2.10    2.90
 -12 -13   4    2.00    2.60
  11  13  -4    1.00    3.30
 -11 -13   4    3.80    2.80
  10  13  -4    4.50    3.10
 -10 -13   4    3.90    2.20
  -9 -13   4   15.80    2.00
   8  13  -4    5.00    2.90
  -8 -13   4    7.50    1.80
   7  13  -4    5.30    2.60
  -7 -13   4    2.80    1.60
   6  13  -4   91.79    5.40
   5  13  -4   34.70    3.90
   5  13  -4   27.00    3.10
  -5 -13   4   35.30    2.40
   4  13  -4    3.90    2.40
  -4 -13   4    1.10    1.40
   3  13  -4   47.20    4.90
  -3 -13   4   58.09    2.80
  -3 -13   4   55.49    3.80
   2  13  -4   57.79    5.40
  -2 -13   4   67.79    4.20
  -2 -13   4   64.79    3.00
   1  13  -4   57.89    6.10
  -1 -13   4   62.49    2.80
   0  13  -4   -0.30    4.30
   0 -13   4    0.10    3.70
  -1  13  -4   11.60    4.40
   1 -13   4   18.80    2.90
  -2  13  -4    5.70    4.70
   2 -13   4    8.40    3.00
  -3  13  -4   80.29    7.90
   3 -13   4   96.19    6.20
  -4  13  -4   10.60    6.00
   4 -13   4   18.10    3.70
  -5  13  -4   13.90    6.50
   5 -13   4   14.50    4.20
  14  12  -4    3.30    4.30
 -14 -12   4    4.90    3.10
  13  12  -4   28.60    3.90
 -13 -12   4   30.20    4.10
  12  12  -4   35.10    5.00
 -12 -12   4   42.00    3.70
  11  12  -4   -1.60    3.10
 -11 -12   4    0.90    2.10
  10  12  -4    1.10    2.80
 -10 -12   4    3.50    1.80
   9  12  -4   10.10    2.70
  -9 -12   4    8.20    1.70
   8  12  -4   35.40    3.90
  -8 -12   4   36.30    2.70
   7  12  -4    1.90    2.20
   6  12  -4    0.70    2.30
  -5 -12   4   19.10    1.90
   4  12  -4    3.50    2.50
   3  12  -4   -4.30    2.80
  -3 -12   4    0.80    1.20
  -3 -12   4   -1.30    1.90
   2  12  -4    5.40    2.90
  -2 -12   4    7.20    1.90
  -2 -12   4    9.80    1.60
   1  12  -4  247.08   12.30
  -1 -12   4  249.97    8.50
  -1 -12   4  257.27   10.10
   0  12  -4   -1.80    3.50
   0 -12   4    0.40    1.40
   0 -12   4    4.50    2.00
  -1  12  -4   33.50    5.20
   1 -12   4   28.50    3.30
  -2  12  -4   16.50    4.10
   2 -12   4   22.20    4.20
  -3  12  -4  164.48   10.50
   3 -12   4  170.48    7.70
  -4  12  -4   15.30    7.10
   4 -12   4    6.70    3.10
  -5  12  -4    2.00    5.80
   5 -12   4    7.60    3.50
  -6  12  -4    7.10    6.60
   6 -12   4    4.00    3.90
  14  11  -4    2.60    4.10
 -14 -11   4    2.30    2.80
  13  11  -4   -0.20    3.70
 -13 -11   4    3.10    2.50
  12  11  -4   36.20    4.60
 -12 -11   4   39.10    3.50
  11  11  -4   30.80    3.50
 -11 -11   4   29.90    2.90
  10  11  -4   12.40    2.50
   9  11  -4   20.50    3.30
  -9 -11   4   22.50    2.30
   8  11  -4  180.88    9.60
  -8 -11   4  226.08    8.40
   7  11  -4   40.60    3.10
   7  11  -4   47.10    3.60
   6  11  -4   -3.10    2.00
   6  11  -4    0.40    1.90
  -6 -11   4    0.50    1.10
   5  11  -4   15.20    2.70
   5  11  -4   16.20    2.20
  -5 -11   4   15.10    1.60
   4  11  -4    1.40    1.60
   4  11  -4    3.80    2.20
  -4 -11   4    4.10    1.00
   3  11  -4   77.99    5.10
  -3 -11   4   79.29    4.10
  -3 -11   4   75.49    3.30
   2  11  -4   -1.00    2.50
  -2 -11   4    2.10    1.50
  -2 -11   4    1.00    1.00
   1  11  -4   66.29    5.40
  -1 -11   4   63.89    3.50
  -1 -11   4   59.29    2.60
   0  11  -4   67.39    5.60
   0 -11   4   71.19    3.90
  -1  11  -4    6.20    3.10
   1 -11   4    1.90    0.90
   1 -11   4    0.60    1.90
  -2  11  -4  110.59    7.70
   2 -11   4  110.19    5.40
   3 -11   4   17.70    3.30
  -4  11  -4   34.80    6.30
   4 -11   4   27.60    3.90
  -5  11  -4   67.59    7.80
   5 -11   4   62.59    4.80
  -6  11  -4   59.19    8.50
   6 -11   4   46.80    5.00
  -7  11  -4    4.70    6.30
   7 -11   4    0.90    3.80
  14  10  -4    5.70    3.80
 -14 -10   4    6.20    2.70
  13  10  -4   -1.30    3.40
 -13 -10   4    1.50    3.00
  12  10  -4  102.99    6.00
 -12 -10   4  107.19    5.20
  11  10  -4   40.60    4.00
 -11 -10   4   45.20    3.10
  10  10  -4   23.70    3.30
 -10 -10   4   30.80    2.40
  -9 -10   4   61.99    3.40
   8  10  -4   41.40    2.80
   8  10  -4   35.10    3.20
   7  10  -4   16.20    2.60
  -7 -10   4   13.20    1.60
   6  10  -4   74.09    4.20
   6  10  -4   93.39    4.60
  -6 -10   4   85.39    3.80
   5  10  -4    9.80    1.70
   5  10  -4   11.50    2.30
  -5 -10   4    9.10    1.30
   4  10  -4   15.90    2.10
   4  10  -4   14.30    2.40
  -4 -10   4   15.00    1.30
   3  10  -4  133.19    7.00
  -3 -10   4  129.49    5.10
  -3 -10   4  136.99    5.90
   2  10  -4    4.20    2.10
  -2 -10   4    5.60    1.40
  -2 -10   4    3.80    0.80
   1  10  -4   25.90    2.20
   1  10  -4   32.40    3.80
  -1 -10   4   24.60    2.20
  -1 -10   4   22.40    1.40
   0  10  -4    0.20    1.10
   0  10  -4    4.30    2.50
   0 -10   4   -0.10    1.40
   0 -10   4    1.90    0.90
  -1  10  -4    0.00    1.10
  -1  10  -4    1.00    2.70
   1 -10   4    1.40    0.80
   1 -10   4    1.20    1.60
  -2  10  -4   22.60    4.20
   2 -10   4   21.60    2.50
  -3  10  -4  106.19    7.60
   3 -10   4  103.69    5.20
  -4  10  -4   43.70    5.70
   4 -10   4   36.40    3.30
  -5  10  -4    3.20    4.40
   5 -10   4    1.30    4.50
  -6  10  -4   -3.50    5.10
   6 -10   4    3.10    2.90
  -7  10  -4   56.09    8.70
   7 -10   4   50.89    8.40
  -8  10  -4   27.30    6.60
   8 -10   4   26.60    4.00
  15   9  -4    6.10    4.60
 -15  -9   4    5.90    2.90
  14   9  -4   -1.00    7.10
 -14  -9   4    3.60    2.50
  13   9  -4    0.60    3.10
 -13  -9   4   -0.10    2.10
  12   9  -4    0.70    2.90
 -12  -9   4    2.50    1.70
  11   9  -4   83.49    5.20
 -11  -9   4   93.29    4.90
   9   9  -4   59.59    3.80
   9   9  -4   58.39    2.90
   8   9  -4   20.40    2.20
   8   9  -4   18.40    2.50
  -8  -9   4   19.10    1.70
   7   9  -4  113.39    5.10
   7   9  -4  103.59    5.20
  -7  -9   4  102.19    4.60
  -7  -9   4  111.29    5.20
   6   9  -4    0.80    1.60
   6   9  -4    0.30    1.40
  -6  -9   4    4.90    2.20
  -6  -9   4    0.50    0.90
   5   9  -4    5.30    1.40
   5   9  -4    2.60    1.50
  -5  -9   4    9.00    2.20
  -5  -9   4    4.60    0.80
   4   9  -4   52.29    3.10
   4   9  -4   53.89    3.50
  -4  -9   4   54.09    2.60
   3   9  -4  141.29    7.10
  -3  -9   4  142.69    6.00
  -3  -9   4  143.39    5.40
   2   9  -4   45.90    3.70
  -2  -9   4   39.10    2.50
  -2  -9   4   39.40    2.00
   1   9  -4    8.40    2.30
   1   9  -4    7.40    1.10
  -1  -9   4    5.30    0.80
  -1  -9   4    4.40    1.20
   0   9  -4   53.19    2.40
   0   9  -4   49.50    4.50
   0  -9   4   46.10    2.80
   0  -9   4   53.89    2.30
  -1   9  -4    3.20    1.00
  -1   9  -4    2.70    2.20
   1  -9   4    2.30    0.70
   1  -9   4    1.00    1.40
  -2   9  -4    3.50    2.60
   2  -9   4    1.10    1.50
   3  -9   4   34.30    2.70
   4  -9   4   11.50    1.90
  -5   9  -4   78.69    6.80
   5  -9   4   71.19    4.20
  -6   9  -4   -2.40    4.20
  -7   9  -4   46.50    7.30
   7  -9   4   37.00    4.50
  -8   9  -4    5.20    5.60
   8  -9   4    2.50    4.20
  -9   9  -4   55.19    9.20
   9  -9   4   37.10    5.90
  15   8  -4    6.10    4.60
 -15  -8   4    6.60    2.70
  14   8  -4   29.70    5.10
 -14  -8   4   30.50    3.60
  13   8  -4    2.50    2.90
 -13  -8   4    5.00    1.90
  12   8  -4   41.30    4.20
 -12  -8   4   43.10    2.90
  11   8  -4    3.80    2.20
 -11  -8   4    5.80    1.40
  10   8  -4   34.80    3.10
   9   8  -4   27.60    2.70
   9   8  -4   29.20    2.10
   8   8  -4   37.90    2.90
   8   8  -4   41.10    2.50
  -8  -8   4   40.70    3.20
   7   8  -4   69.69    3.80
   7   8  -4   73.19    3.60
  -7  -8   4   65.29    3.30
  -7  -8   4   69.29    4.10
   6   8  -4   34.40    2.40
   6   8  -4   30.40    2.40
  -6  -8   4   30.70    2.00
  -6  -8   4   37.50    3.10
   5   8  -4   35.00    2.50
  -5  -8   4   35.60    2.00
  -5  -8   4   40.90    3.10
   4   8  -4   57.19    3.40
   4   8  -4   56.29    3.00
  -4  -8   4   55.09    2.70
  -4  -8   4   58.89    3.70
   3   8  -4   11.60    1.60
  -3  -8   4    9.50    1.00
  -3  -8   4    8.70    1.40
   2   8  -4  315.07   10.60
   2   8  -4  317.87   13.10
  -2  -8   4  304.97   10.50
  -2  -8   4  319.37   11.20
   1   8  -4    7.80    1.30
   1   8  -4   12.50    2.50
  -1  -8   4    8.10    1.30
   0   8  -4   94.09    6.20
   0   8  -4  101.49    3.80
   0  -8   4  102.09    4.40
   0  -8   4   97.89    3.80
  -1   8  -4  325.37   14.70
  -1   8  -4  347.97   11.00
   1  -8   4  341.27   12.20
   1  -8   4  337.97   10.90
  -2   8  -4  105.19    3.80
  -2   8  -4  106.09    6.90
   2  -8   4  102.69    4.80
   2  -8   4  107.19    3.80
   3  -8   4   -1.20    1.40
   4  -8   4   57.99    3.40
   5  -8   4   66.39    4.00
  -6   8  -4    4.20    3.90
   6  -8   4    4.20    2.20
  -7   8  -4   29.10    6.40
  -8   8  -4   46.50    7.30
   8  -8   4   46.30    4.50
  -9   8  -4    2.70    5.90
   9  -8   4    4.80    3.50
 -10   8  -4    7.30    6.70
  10  -8   4    5.50    3.80
  15   7  -4   18.10    4.20
 -15  -7   4   15.50    2.70
  14   7  -4    0.70    3.50
 -14  -7   4   -3.90    2.30
  13   7  -4   15.60    2.80
 -13  -7   4   15.10    2.00
  12   7  -4   25.20    3.60
 -12  -7   4   24.30    2.60
 -11  -7   4   -0.90    1.30
  10   7  -4   33.30    3.10
 -10  -7   4   37.40    2.40
 -10  -7   4   37.00    2.40
   9   7  -4    4.50    1.70
   9   7  -4    4.20    1.30
  -9  -7   4    4.40    2.20
   8   7  -4   38.40    2.70
   8   7  -4   39.80    2.50
  -8  -7   4   47.70    3.30
  -8  -7   4   36.70    2.30
   7   7  -4    9.60    1.70
   7   7  -4    9.10    1.80
  -7  -7   4    9.70    1.10
  -7  -7   4   14.00    2.70
   6   7  -4    9.50    1.60
   6   7  -4    8.00    1.10
  -6  -7   4    7.00    1.00
   5   7  -4   27.50    2.10
   5   7  -4   24.70    1.90
  -5  -7   4   24.00    1.60
  -5  -7   4   28.00    2.70
   4   7  -4  101.19    4.20
   4   7  -4  102.39    4.50
   4   7  -4  105.69    5.20
  -4  -7   4  105.69    5.30
  -4  -7   4  101.29    4.20
   3   7  -4  272.07   10.10
   3   7  -4  288.57    9.80
   3   7  -4  281.47   11.10
  -3  -7   4  275.77    9.60
  -3  -7   4  285.77   11.00
   2   7  -4  376.16   14.40
   2   7  -4  371.46   12.30
   2   7  -4  383.26   12.70
  -2  -7   4  367.46   12.30
  -2  -7   4  377.26   14.60
  -2  -7   4  369.06   12.80
   1   7  -4  194.08    7.20
   1   7  -4  203.58    6.80
   1   7  -4  191.88    9.10
  -1  -7   4  197.48    6.80
  -1  -7   4  189.18    7.30
   0   7  -4   13.50    2.60
   0   7  -4   14.40    1.20
   0  -7   4   13.30    1.00
   0  -7   4   12.40    1.30
  -1   7  -4  287.07   13.10
  -1   7  -4  307.47    9.80
   1  -7   4  299.47   10.70
   1  -7   4  299.97    9.70
  -2   7  -4   13.70    1.10
  -2   7  -4   14.90    2.90
   2  -7   4   11.40    1.50
   2  -7   4   12.20    0.90
  -3   7  -4  796.42   29.60
   3  -7   4  792.02   26.20
   4  -7   4    1.40    1.40
   5  -7   4   24.10    2.40
   6  -7   4    5.70    1.80
  -7   7  -4   25.00    5.50
   7  -7   4   25.30    3.10
  -8   7  -4   30.50    6.20
   8  -7   4   32.10    3.90
  -9   7  -4   10.30    5.10
   9  -7   4   -1.20    2.80
 -10   7  -4   12.70    6.00
  10  -7   4    2.00    3.40
 -11   7  -4   14.90    6.70
  11  -7   4   12.60    4.30
  15   6  -4   49.50    6.00
 -15  -6   4   46.20    4.00
  14   6  -4    2.30    3.60
 -14  -6   4    2.80    2.20
  13   6  -4    3.00    3.10
 -13  -6   4   -0.40    1.80
  12   6  -4   21.60    3.60
 -12  -6   4   21.50    2.20
 -11  -6   4   61.59    3.30
 -11  -6   4   61.29    3.30
  10   6  -4   13.00    1.80
 -10  -6   4   11.10    1.80
 -10  -6   4    8.40    1.20
 -10  -6   4    9.40    2.40
   9   6  -4   50.09    2.70
   9   6  -4   49.80    3.20
  -9  -6   4   49.90    3.40
  -9  -6   4   45.40    2.60
   8   6  -4   10.60    1.40
   8   6  -4   10.80    1.60
  -8  -6   4   11.00    1.20
  -8  -6   4   10.70    2.00
   7   6  -4    4.60    1.10
   7   6  -4    3.40    1.10
  -7  -6   4    2.80    0.70
   6   6  -4    2.70    1.10
   6   6  -4    1.20    1.00
  -6  -6   4    0.90    0.70
  -6  -6   4    4.80    1.60
   5   6  -4    1.10    0.90
   5   6  -4    1.70    0.90
   5   6  -4    0.50    1.00
  -5  -6   4    2.10    1.60
  -5  -6   4    1.20    0.60
   4   6  -4   42.90    2.80
   4   6  -4   41.60    2.50
   4   6  -4   40.60    2.20
  -4  -6   4   48.80    3.10
  -4  -6   4   38.10    2.00
   3   6  -4  162.08    6.30
   3   6  -4  162.88    7.10
   3   6  -4  165.38    6.00
   3   6  -4  156.98    5.80
  -3  -6   4  153.28    5.80
  -3  -6   4  158.68    7.20
   2   6  -4   32.90    1.90
   2   6  -4   35.20    1.80
  -2  -6   4   32.60    2.80
  -2  -6   4   29.30    1.90
  -2  -6   4   33.10    1.90
   1   6  -4  275.67    9.30
   1   6  -4  257.77   11.00
   1   6  -4  270.07    8.90
  -1  -6   4  255.77    8.80
  -1  -6   4  265.47    9.30
  -1  -6   4  251.47   10.50
   0   6  -4   34.30    3.10
   0   6  -4   33.10    2.00
   0   6  -4   31.00    1.60
   0  -6   4   31.90    1.60
  -1   6  -4   36.20    3.40
  -1   6  -4   37.00    1.70
  -1   6  -4   38.50    2.20
   1  -6   4   33.30    2.00
   1  -6   4   37.10    1.70
  -2   6  -4   21.60    1.30
  -2   6  -4   20.80    3.00
   2  -6   4   21.40    1.60
   2  -6   4   22.90    1.20
  -3   6  -4  255.97   12.40
   3  -6   4  277.17    8.70
   3  -6   4  263.97    9.90
   3  -6   4  271.17    8.70
  -4   6  -4   62.99    5.20
   4  -6   4   59.29    3.20
  -5   6  -4    1.60    2.40
   5  -6   4    0.90    1.40
  -6   6  -4  207.48   10.80
   6  -6   4  193.48    8.20
   7  -6   4   21.50    2.70
  -8   6  -4   30.00    5.50
   8  -6   4   18.10    3.20
  -9   6  -4    1.00    5.20
   9  -6   4    3.00    2.50
 -10   6  -4   34.20    7.20
  10  -6   4   27.30    4.60
 -11   6  -4    2.30    5.90
  11  -6   4   10.60    3.70
  15   5  -4   32.60    5.70
 -15  -5   4   26.40    3.70
  14   5  -4    2.30    3.30
 -14  -5   4    3.00    2.10
  13   5  -4    3.40    3.00
 -13  -5   4    0.30    2.20
  12   5  -4   -0.50    2.40
 -12  -5   4    2.90    1.40
 -12  -5   4    2.10    2.10
 -11  -5   4    1.70    1.70
 -11  -5   4    2.00    1.20
  10   5  -4    8.00    1.70
 -10  -5   4    6.50    1.60
 -10  -5   4    4.70    1.10
 -10  -5   4    5.40    2.40
   9   5  -4   54.19    3.00
   9   5  -4   53.09    3.30
  -9  -5   4   61.89    3.60
  -9  -5   4   53.09    2.80
   8   5  -4  161.38    6.90
   8   5  -4  171.38    6.70
  -8  -5   4  159.78    6.50
  -8  -5   4  171.78    6.80
   7   5  -4    8.00    1.20
   7   5  -4    6.20    1.40
  -7  -5   4    9.70    2.00
  -7  -5   4    6.80    1.00
   6   5  -4    0.70    1.00
   6   5  -4   -0.40    0.90
  -6  -5   4   -0.70    1.30
  -6  -5   4    0.20    0.60
  -6  -5   4    0.20    1.40
   5   5  -4   39.10    2.50
   5   5  -4   37.40    2.30
  -5  -5   4   32.90    1.90
  -5  -5   4   36.00    2.60
  -5  -5   4   37.20    2.20
   4   5  -4   59.39    3.30
   4   5  -4   64.29    3.10
   4   5  -4   57.79    2.70
   4   5  -4   59.49    3.00
  -4  -5   4   55.59    2.60
  -4  -5   4   61.19    3.50
   3   5  -4  151.78    6.60
   3   5  -4  147.99    5.40
   3   5  -4  154.58    5.50
   3   5  -4  149.99    5.80
  -3  -5   4  150.28    6.70
  -3  -5   4  133.89    5.80
   2   5  -4  148.19    5.50
   2   5  -4  150.78    6.90
   2   5  -4  153.48    5.50
  -2  -5   4  151.18    6.90
  -2  -5   4  151.18    5.50
  -2  -5   4  154.18    5.70
   1   5  -4   57.79    2.40
   1   5  -4   57.09    3.90
   1   5  -4   57.89    2.60
  -1  -5   4   56.39    3.70
  -1  -5   4   57.19    2.60
  -1  -5   4   54.89    2.40
   0   5  -4   13.10    1.70
   0   5  -4    9.00    0.90
   0   5  -4    8.80    1.10
   0  -5   4    8.60    0.80
   0  -5   4   10.70    1.90
   0  -5   4    9.90    1.00
  -1   5  -4   77.59    3.30
  -1   5  -4   74.49    2.90
  -1   5  -4   70.39    4.70
   1  -5   4   75.09    3.30
   1  -5   4   71.89    2.90
  -2   5  -4   56.89    4.40
  -2   5  -4   60.09    2.40
  -2   5  -4   57.99    2.80
   2  -5   4   55.79    2.70
   2  -5   4   59.69    2.40
  -3   5  -4   25.10    3.20
   3  -5   4   27.70    1.30
   3  -5   4   27.40    1.40
   3  -5   4   23.00    1.70
  -4   5  -4   26.30    3.60
   4  -5   4   33.00    1.50
   4  -5   4   33.30    1.50
   4  -5   4   30.90    2.00
  -5   5  -4  281.57   13.40
   5  -5   4  279.87   10.70
   5  -5   4  292.77    9.40
   5  -5   4  303.07    9.40
  -6   5  -4  224.48   11.50
   6  -5   4  221.78    9.00
   6  -5   4  249.38    7.70
  -7   5  -4   24.00    4.20
   7  -5   4   22.50    2.50
   8  -5   4    2.40    1.90
  -9   5  -4    7.40    3.80
   9  -5   4    1.90    2.20
 -10   5  -4   40.30    8.20
  10  -5   4   58.79    4.50
 -11   5  -4  129.09    9.20
  11  -5   4  110.79    8.20
 -12   5  -4    8.50    6.30
  12  -5   4    4.20    4.10
  15   4  -4    6.40    3.90
 -15  -4   4    4.10    4.00
  14   4  -4    4.50    3.20
 -14  -4   4    1.40    2.10
  13   4  -4    3.90    2.70
 -13  -4   4    5.90    3.10
 -13  -4   4    1.40    1.70
  12   4  -4   36.00    3.60
 -12  -4   4   26.60    2.30
 -12  -4   4   29.10    3.20
 -11  -4   4   25.70    2.10
 -11  -4   4   28.10    2.70
  10   4  -4   26.80    2.60
 -10  -4   4   24.40    2.30
 -10  -4   4   24.50    1.90
 -10  -4   4   28.60    3.50
   9   4  -4    4.30    1.40
  -9  -4   4    4.60    0.90
  -9  -4   4    3.70    2.00
   8   4  -4   13.40    1.80
   8   4  -4   15.40    1.70
  -8  -4   4   15.20    1.30
  -8  -4   4   17.70    2.40
   7   4  -4  176.58    7.00
   7   4  -4  170.88    6.80
  -7  -4   4  173.08    6.90
  -7  -4   4  165.38    6.50
   6   4  -4  102.09    4.60
   6   4  -4   95.09    4.20
  -6  -4   4   96.39    4.10
  -6  -4   4   91.89    4.00
  -6  -4   4   96.69    4.40
   5   4  -4  223.58    8.00
   5   4  -4  215.58    8.20
  -5  -4   4  219.68    7.80
  -5  -4   4  199.88    7.60
  -5  -4   4  215.98    8.20
   4   4  -4    0.40    0.60
   4   4  -4    0.80    0.70
   4   4  -4    0.70    0.80
  -4  -4   4    1.30    1.10
  -4  -4   4    0.70    0.80
  -4  -4   4    0.00    0.40
   3   4  -4  873.61   27.90
   3   4  -4  906.31   29.10
   3   4  -4  919.91   28.30
   3   4  -4  935.41   28.10
  -3  -4   4  896.81   29.20
  -3  -4   4  888.91   28.10
   2   4  -4    7.20    0.90
   2   4  -4    9.40    0.90
   2   4  -4    9.00    0.80
   2   4  -4   11.70    1.50
  -2  -4   4   11.50    1.70
  -2  -4   4    9.40    0.80
   1   4  -4  298.17    9.90
   1   4  -4  309.07   10.00
   1   4  -4  296.17   11.50
  -1  -4   4  309.17   10.00
  -1  -4   4  302.37    9.90
  -1  -4   4  293.47   11.50
   0   4  -4   80.79    3.10
   0   4  -4   75.69    3.10
   0   4  -4   76.39    4.70
   0  -4   4   73.29    4.40
   0  -4   4   75.29    3.00
   0  -4   4   78.49    3.20
  -1   4  -4  310.77   10.00
  -1   4  -4  314.57   10.30
   1  -4   4  306.47   10.30
   1  -4   4  294.77   11.90
   1  -4   4  303.17    9.90
  -2   4  -4   82.29    3.40
  -2   4  -4   76.09    3.00
  -2   4  -4   75.39    4.80
   2  -4   4   75.99    3.00
   2  -4   4   72.19    4.20
   2  -4   4   78.59    3.40
  -3   4  -4   93.19    4.00
  -3   4  -4   91.79    5.60
   3  -4   4   96.69    3.50
   3  -4   4   85.89    4.00
   3  -4   4   93.59    3.40
  -4   4  -4   11.70    2.50
   4  -4   4    8.40    1.30
   4  -4   4   10.00    0.90
   4  -4   4   10.30    0.80
  -5   4  -4   13.90    2.80
   5  -4   4    9.50    1.50
   5  -4   4   12.20    1.00
   5  -4   4   12.80    1.00
  -6   4  -4    0.60    2.20
   6  -4   4    1.80    1.20
   6  -4   4    1.10    0.70
   6  -4   4    2.80    0.80
  -7   4  -4  163.78    9.10
   7  -4   4  166.38    5.70
   7  -4   4  164.18    5.80
   7  -4   4  152.88    6.80
  -8   4  -4   89.19    6.50
   8  -4   4   95.39    3.70
   8  -4   4   90.19    4.70
   8  -4   4  101.69    3.80
   9  -4   4   50.19    3.10
   9  -4   4   59.49    3.80
 -10   4  -4   13.00    4.00
  10  -4   4   13.80    3.50
 -11   4  -4   63.29    9.10
  11  -4   4   73.29    5.10
 -12   4  -4   55.19    7.60
  12  -4   4   48.40    5.40
  15   3  -4    1.40    3.90
 -15  -3   4    1.30    2.60
  14   3  -4   29.80    4.80
 -14  -3   4   24.90    3.00
  13   3  -4    0.70    2.80
 -13  -3   4    2.30    1.80
 -13  -3   4    7.10    3.30
  12   3  -4   10.90    2.30
 -12  -3   4   11.60    2.00
 -12  -3   4   15.50    3.20
 -11  -3   4    8.00    1.20
 -11  -3   4    9.80    2.00
  10   3  -4   11.10    1.80
 -10  -3   4   11.10    1.60
 -10  -3   4   11.20    1.40
   9   3  -4   13.00    2.10
  -9  -3   4   10.00    1.80
  -9  -3   4   11.10    1.30
  -9  -3   4   11.90    2.30
   8   3  -4   53.39    3.20
  -8  -3   4   53.19    2.70
  -8  -3   4   63.69    3.50
   7   3  -4  282.77   10.20
   7   3  -4  266.47   10.00
  -7  -3   4  262.47    9.50
  -7  -3   4  273.17   10.10
   6   3  -4   28.50    2.10
   6   3  -4   20.90    2.00
  -6  -3   4   28.00    2.20
  -6  -3   4   26.50    1.50
  -6  -3   4   25.80    1.90
   5   3  -4   11.20    1.20
   5   3  -4   10.70    1.30
   5   3  -4   10.90    1.10
  -5  -3   4   11.50    1.50
  -5  -3   4   11.30    1.30
  -5  -3   4   10.70    0.90
   4   3  -4   72.89    3.00
   4   3  -4   70.39    3.50
   4   3  -4   69.19    3.10
  -4  -3   4   70.49    3.50
  -4  -3   4   68.69    3.00
   3   3  -4  396.96   12.60
   3   3  -4  390.06   12.60
   3   3  -4  382.36   13.50
  -3  -3   4  373.86   12.60
  -3  -3   4  394.36   12.60
  -3  -3   4  384.26   13.40
   2   3  -4    1.50    0.50
   2   3  -4    2.60    0.80
   2   3  -4    1.40    0.40
   2   3  -4    2.00    0.50
  -2  -3   4    1.70    0.40
   1   3  -4    4.30    1.20
   1   3  -4    3.80    0.50
   1   3  -4    3.10    0.50
  -1  -3   4    3.70    1.30
   0   3  -4   36.00    1.60
   0   3  -4   42.20    3.10
   0   3  -4   35.60    1.70
   0  -3   4   36.30    1.70
   0  -3   4   35.80    1.70
   0  -3   4   36.00    2.70
  -1   3  -4   22.00    1.30
  -1   3  -4   20.80    1.10
  -1   3  -4   24.90    2.80
   1  -3   4   20.70    1.20
   1  -3   4   22.30    2.30
   1  -3   4   22.30    1.30
  -2   3  -4  115.79    4.40
  -2   3  -4  114.89    4.20
  -2   3  -4  114.89    6.40
   2  -3   4  108.19    5.60
   2  -3   4  115.79    4.20
   2  -3   4  117.09    4.50
  -3   3  -4  155.78    7.70
  -3   3  -4  162.98    6.10
   3  -3   4  163.58    6.10
   3  -3   4  163.28    5.60
   3  -3   4  161.08    5.60
   3  -3   4  159.88    7.20
  -4   3  -4   35.60    2.10
  -4   3  -4   34.00    3.20
   4  -3   4   33.00    1.60
   4  -3   4   33.30    1.70
   4  -3   4   29.90    1.90
  -5   3  -4   12.80    2.60
   5  -3   4    7.70    1.30
   5  -3   4    9.10    0.90
   5  -3   4   11.00    0.90
  -6   3  -4   -1.50    1.90
   6  -3   4    2.10    1.10
   6  -3   4    0.00    0.70
   6  -3   4    0.70    0.60
  -7   3  -4   59.59    5.10
   7  -3   4   63.19    3.50
   7  -3   4   64.99    2.80
   7  -3   4   69.29    2.80
  -8   3  -4   99.19    6.20
   8  -3   4   93.19    3.60
   8  -3   4   90.09    4.70
  -9   3  -4    7.70    3.20
   9  -3   4    6.60    1.90
  10  -3   4   16.00    2.30
  10  -3   4   14.60    1.80
 -11   3  -4   10.30    4.20
  11  -3   4    4.90    2.70
  11  -3   4    3.40    1.60
 -12   3  -4   92.29    9.90
  12  -3   4  133.69    9.40
 -13   3  -4   -6.20    6.00
  13  -3   4    1.90    3.80
  15   2  -4   -1.00    4.00
 -15  -2   4   -0.80    2.80
  14   2  -4    2.00    3.50
 -14  -2   4    1.30    2.80
  13   2  -4   40.00    4.10
 -13  -2   4   26.90    2.80
 -13  -2   4   40.10    5.30
  12   2  -4   77.59    4.80
 -12  -2   4   77.39    4.90
 -12  -2   4   69.39    3.60
 -11  -2   4    5.20    1.40
 -11  -2   4    2.80    2.10
  10   2  -4   42.80    2.90
 -10  -2   4   38.10    2.90
 -10  -2   4   36.70    2.20
   9   2  -4   83.59    4.30
  -9  -2   4   82.39    3.70
  -9  -2   4   81.59    4.30
   8   2  -4   12.40    1.70
  -8  -2   4    9.90    1.10
  -8  -2   4   12.80    2.60
  -8  -2   4    7.10    1.60
   7   2  -4   74.29    3.70
  -7  -2   4   85.59    4.10
  -7  -2   4   73.39    3.30
   6   2  -4  705.03   22.60
   6   2  -4  626.24   22.80
  -6  -2   4  654.63   21.50
  -6  -2   4  695.53   22.10
  -6  -2   4  703.53   22.60
   5   2  -4   15.90    1.40
   5   2  -4   18.50    1.20
   5   2  -4   16.80    1.60
  -5  -2   4   14.50    1.00
  -5  -2   4   16.30    1.70
  -5  -2   4   15.40    1.40
   4   2  -4   20.80    1.30
   4   2  -4   20.20    1.40
   4   2  -4   21.60    1.70
  -4  -2   4   19.50    1.30
  -4  -2   4   21.30    1.30
  -4  -2   4   19.50    1.70
   3   2  -4    2.60    0.50
   3   2  -4    1.50    0.80
   3   2  -4    3.00    0.50
  -3  -2   4    2.20    0.80
  -3  -2   4    3.60    0.50
   2   2  -4    0.40    0.60
   2   2  -4    0.60    0.40
   2   2  -4    0.40    0.40
  -2  -2   4    0.90    0.40
  -2  -2   4    0.40    0.30
   1   2  -4    1.40    0.80
  -1  -2   4    1.80    0.80
   0   2  -4   12.70    0.70
   0   2  -4   15.60    2.00
   0   2  -4   12.10    0.80
   0  -2   4   12.90    0.70
   0  -2   4   13.00    0.90
   0  -2   4   15.40    1.90
  -1   2  -4   23.70    1.20
  -1   2  -4   25.80    2.60
  -1   2  -4   25.00    1.20
   1  -2   4   26.40    2.40
   1  -2   4   23.60    1.30
  -2   2  -4    0.80    1.30
  -2   2  -4    0.00    0.50
   2  -2   4    0.00    0.40
   2  -2   4    0.70    1.10
   2  -2   4    0.20    0.40
   2  -2   4    0.10    0.30
  -3   2  -4    3.50    0.70
  -3   2  -4    3.30    1.70
   3  -2   4    2.50    0.50
   3  -2   4    1.40    1.20
   3  -2   4    1.70    0.40
   3  -2   4    2.30    0.60
  -4   2  -4  137.69    5.30
  -4   2  -4  125.49    6.60
   4  -2   4  130.29    6.10
   4  -2   4  132.29    5.20
   4  -2   4  132.89    4.80
   4  -2   4  130.59    4.80
  -5   2  -4  287.07   12.30
  -5   2  -4  311.37   11.30
   5  -2   4  279.67   10.50
   5  -2   4  299.37   10.00
   5  -2   4  311.57    9.90
  -6   2  -4    2.90    0.70
  -6   2  -4    4.80    1.80
   6  -2   4    2.10    1.00
   6  -2   4    3.10    0.80
  -7   2  -4    6.80    1.20
  -7   2  -4    4.00    2.00
   7  -2   4    7.00    0.90
   7  -2   4    6.50    1.20
  -8   2  -4    0.70    0.90
  -8   2  -4   -0.30    2.30
   8  -2   4    2.90    1.10
   8  -2   4    1.00    1.50
  -9   2  -4   17.70    2.90
  -9   2  -4   13.30    1.60
   9  -2   4   12.90    1.70
 -10   2  -4   10.40    1.80
 -10   2  -4   18.60    3.20
  10  -2   4   16.10    2.10
 -11   2  -4    3.20    1.60
 -12   2  -4   90.39    7.10
  12  -2   4   89.19    5.80
 -13   2  -4    6.60    6.80
  13  -2   4   10.80    3.60
  14   1  -4   11.40    3.50
  13   1  -4   48.30    4.50
 -13  -1   4   39.20    3.00
  12   1  -4   35.80    3.80
 -12  -1   4   28.40    2.50
 -12  -1   4   36.20    4.10
  11   1  -4   61.69    3.90
 -11  -1   4   57.49    2.90
 -11  -1   4   57.49    4.10
  10   1  -4   52.89    3.40
 -10  -1   4   49.60    2.60
 -10  -1   4   54.69    3.60
   9   1  -4   93.09    4.50
  -9  -1   4   90.19    3.90
  -9  -1   4   87.29    4.60
   8   1  -4   39.80    2.60
  -8  -1   4   41.80    2.10
  -8  -1   4   39.10    2.70
   7   1  -4   26.20    2.00
   7   1  -4   26.20    1.90
  -7  -1   4   25.70    2.40
  -7  -1   4   23.50    1.90
  -7  -1   4   26.10    1.50
   6   1  -4    7.10    0.90
   6   1  -4    9.50    1.10
   6   1  -4    8.50    1.70
  -6  -1   4    9.10    1.60
  -6  -1   4    8.70    1.80
  -6  -1   4    7.40    0.80
   5   1  -4  248.68    9.40
   5   1  -4  256.97    8.50
   5   1  -4  246.88    8.80
  -5  -1   4  252.07    9.40
  -5  -1   4  222.88    8.70
  -5  -1   4  252.67    8.80
   4   1  -4   -0.20    0.50
   4   1  -4   -0.70    0.70
   4   1  -4    0.10    0.60
  -4  -1   4    0.30    1.00
  -4  -1   4    0.50    0.70
  -4  -1   4    0.10    0.40
   3   1  -4  115.19    5.20
   3   1  -4  124.09    4.40
   3   1  -4  123.89    4.50
  -3  -1   4  122.59    5.20
  -3  -1   4  121.39    4.40
  -3  -1   4  117.09    4.40
   2   1  -4    0.70    0.60
   2   1  -4    1.30    0.30
   2   1  -4    0.70    0.40
  -2  -1   4    1.10    0.70
  -2  -1   4    0.70    0.30
  -2  -1   4    0.90    0.30
   1   1  -4    7.30    0.60
   1   1  -4    8.20    1.20
  -1  -1   4    9.70    1.10
  -1  -1   4    7.40    0.70
   0   1  -4   14.00    0.90
   0   1  -4   16.80    1.80
   0  -1   4   12.10    0.90
   0  -1   4   14.20    1.50
  -1   1  -4    1.40    0.30
  -1   1  -4    1.00    0.30
  -1   1  -4    2.60    1.20
   1  -1   4    2.40    1.00
   1  -1   4    1.10    0.30
   1  -1   4    1.10    0.30
  -2   1  -4   23.00    1.20
  -2   1  -4   25.60    2.50
   2  -1   4   21.50    2.20
   2  -1   4   23.40    1.30
   2  -1   4   22.80    1.30
   2  -1   4   25.50    1.30
  -3   1  -4  781.82   24.10
  -3   1  -4  764.52   25.60
   3  -1   4  753.82   23.80
   3  -1   4  761.42   24.00
   3  -1   4  771.82   23.90
   3  -1   4  764.92   25.70
  -4   1  -4  187.98    8.50
  -4   1  -4  193.08    7.10
  -4   1  -4  183.68    6.70
   4  -1   4  200.68    8.30
   4  -1   4  194.98    6.70
   4  -1   4  194.28    7.10
  -5   1  -4  290.47   10.20
  -5   1  -4  287.87    9.80
   5  -1   4  293.37   11.20
   5  -1   4  301.77    9.70
   5  -1   4  269.47   10.30
  -6   1  -4  169.48    6.10
  -6   1  -4  158.48    7.80
   6  -1   4  167.98    5.90
   6  -1   4  161.88    7.20
   6  -1   4  156.68    6.50
  -7   1  -4    0.20    0.70
  -7   1  -4    3.20    1.80
   7  -1   4    1.70    0.90
   7  -1   4    0.80    1.10
  -8   1  -4   63.49    4.50
  -8   1  -4   55.39    2.70
   8  -1   4   63.19    3.40
  -9   1  -4   -0.70    1.10
  -9   1  -4    1.40    2.40
   9  -1   4    1.10    1.50
 -10   1  -4  176.08    8.90
 -10   1  -4  170.08    6.50
  10  -1   4  170.38    7.60
 -11   1  -4   22.80    3.70
 -11   1  -4   15.40    2.20
  11  -1   4   17.50    3.10
 -12   1  -4   33.80    2.80
 -13   1  -4   42.60    6.90
  13  -1   4   43.90    6.20
 -14   1  -4   -4.80    7.50
  14   0  -4   12.70    3.80
  13   0  -4   18.40    3.00
 -13   0   4   26.70    5.20
  12   0  -4    4.00    2.70
 -12   0   4    1.40    1.50
  11   0  -4  195.08    8.50
 -11   0   4  202.18    9.00
 -11   0   4  195.28    7.40
 -10   0   4   13.90    2.10
 -10   0   4   12.30    1.50
   9   0  -4   89.79    4.50
  -9   0   4   86.39    4.80
  -9   0   4   89.59    3.70
   8   0  -4  285.37   10.80
  -8   0   4  287.57    9.80
  -8   0   4  282.87   11.20
   7   0  -4  137.99    5.80
  -7   0   4  133.09    6.20
  -7   0   4  139.69    5.20
   6   0  -4    6.50    1.00
   6   0  -4    6.00    1.10
   6   0  -4    5.70    0.90
  -6   0   4    5.50    0.80
  -6   0   4    6.60    1.50
  -6   0   4    7.40    1.30
  -6   0   4    6.80    1.10
   5   0  -4  349.47   11.10
   5   0  -4  327.47   11.50
   5   0  -4  333.67   12.50
  -5   0   4  341.47   11.50
  -5   0   4  323.97   11.00
  -5   0   4  333.37   12.30
   4   0  -4   18.70    1.20
   4   0  -4   18.40    1.30
   4   0  -4   18.00    1.70
  -4   0   4   19.10    1.70
  -4   0   4   18.10    1.20
  -4   0   4   18.50    1.40
   3   0  -4   59.79    3.30
   3   0  -4   61.69    2.50
   3   0  -4   60.49    2.60
  -3   0   4   60.79    2.60
  -3   0   4   59.09    3.20
  -3   0   4   59.69    2.50
   2   0  -4  165.38    5.80
   2   0  -4  172.38    5.60
   2   0  -4  166.48    6.70
  -2   0   4  164.08    6.70
  -2   0   4  172.08    5.60
  -2   0   4  168.68    5.80
   1   0  -4 1045.00   32.60
   1   0  -4 1007.90   31.60
  -1   0   4 1077.89   32.70
  -1   0   4  996.40   31.60
   0   0  -4   43.90    1.90
   0   0  -4   45.50    2.70
   0   0   4   46.20    2.60
   0   0   4   45.10    2.00
  -1   0  -4    9.30    1.40
  -1   0  -4    8.10    0.70
   1   0   4    6.30    0.60
   1   0   4   10.60    1.40
  -2   0  -4  247.78    8.00
  -2   0  -4  234.08    9.00
   2   0   4  241.78    8.20
   2   0   4  241.58    9.20
   2   0   4  243.58    8.10
   2   0   4  245.28    7.90
  -3   0  -4   41.50    2.00
  -3   0  -4   39.20    2.00
  -3   0  -4   44.30    3.00
   3   0   4   38.20    2.80
   3   0   4   42.10    1.90
   3   0   4   39.60    1.90
  -4   0  -4    0.60    0.70
  -4   0  -4    1.20    1.30
  -4   0  -4    0.30    0.40
   4   0   4    1.10    1.20
   4   0   4   -0.40    0.50
   4   0   4    0.80    0.50
  -5   0  -4   10.60    2.20
  -5   0  -4    7.40    1.40
  -5   0  -4    7.10    0.90
   5   0   4    8.60    0.90
   5   0   4    8.20    1.10
   5   0   4    9.30    1.70
  -6   0  -4 1121.09   37.30
  -6   0  -4 1036.60   35.60
   6   0   4 1112.29   35.80
   6   0   4 1187.18   35.00
   6   0   4 1191.98   36.70
  -7   0  -4    5.70    1.00
  -7   0  -4    7.40    1.60
   7   0   4    4.80    0.90
   7   0   4    6.60    1.70
   7   0   4    5.30    1.10
  -8   0  -4    1.90    0.80
  -8   0  -4    3.60    1.80
   8   0   4    3.40    1.30
  -9   0  -4   10.50    2.20
  -9   0  -4    9.60    1.40
   9   0   4   12.10    2.10
 -10   0  -4  213.98    7.90
 -10   0  -4  205.68    9.80
  10   0   4  213.78    8.90
 -11   0  -4   35.00    2.40
 -11   0  -4   41.60    4.40
  11   0   4   32.60    3.30
 -12   0  -4   55.09    5.50
 -12   0  -4   54.99    3.20
  12   0   4   57.59    4.30
 -13   0  -4   14.00    2.20
  13   0   4   18.80    2.90
  14   0   4    1.80    3.60
  14  -1  -4    4.40    4.00
 -14   1   4   18.60    7.60
  13  -1  -4   19.20    4.40
  12  -1  -4    8.00    2.90
 -12   1   4    6.70    3.80
  11  -1  -4    6.90    2.30
 -11   1   4    8.20    1.40
 -10   1   4   14.80    3.10
 -10   1   4   11.20    1.50
   9  -1  -4  113.89    5.40
  -9   1   4  110.79    5.90
  -9   1   4  114.69    4.50
   8  -1  -4  562.54   19.60
  -8   1   4  581.64   18.40
  -8   1   4  570.74   20.50
   7  -1  -4  129.49    4.70
   7  -1  -4  114.09    5.20
  -7   1   4  119.89    4.60
  -7   1   4  122.89    5.90
   6  -1  -4   19.40    1.60
   6  -1  -4   23.90    1.40
  -6   1   4   18.70    1.80
  -6   1   4   18.50    1.30
   5  -1  -4   11.50    1.40
   5  -1  -4   11.60    1.00
  -5   1   4    9.90    1.90
  -5   1   4   10.20    0.90
  -5   1   4   10.00    1.30
  -5   1   4   11.00    1.50
   4  -1  -4  437.56   14.10
   4  -1  -4  445.26   14.60
   4  -1  -4  444.26   15.60
  -4   1   4  431.96   14.10
  -4   1   4  444.06   14.60
  -4   1   4  443.86   15.50
   3  -1  -4    0.60    0.50
   3  -1  -4    1.00    0.80
   3  -1  -4    0.90    0.40
  -3   1   4    1.60    0.60
  -3   1   4    0.90    0.40
  -3   1   4    0.90    0.90
   2  -1  -4   16.50    1.60
   2  -1  -4   18.40    1.10
   2  -1  -4   15.30    1.00
  -2   1   4   17.70    1.50
  -2   1   4   18.20    1.00
  -2   1   4   17.80    1.10
   1  -1  -4  708.43   22.50
   1  -1  -4  708.73   23.60
  -1   1   4  710.93   22.50
  -1   1   4  783.92   23.80
   0  -1  -4  370.06   12.00
   0  -1  -4  367.86   12.90
   0   1   4  392.86   13.00
   0   1   4  372.26   12.00
  -1  -1  -4    1.30    0.60
   1   1   4    1.00    0.60
   1   1   4    1.40    0.40
  -2  -1  -4  178.48    6.50
  -2  -1  -4  184.58    6.20
  -2  -1  -4  186.88    7.10
   2   1   4  187.78    6.50
   2   1   4  184.48    7.10
   2   1   4  182.38    6.40
   2   1   4  188.68    6.20
  -3  -1  -4    8.10    0.90
  -3  -1  -4    8.50    0.80
  -3  -1  -4    9.60    1.40
   3   1   4    8.90    0.80
   3   1   4    7.90    0.80
   3   1   4   11.70    1.40
  -4  -1  -4   94.29    3.80
  -4  -1  -4   93.99    4.50
  -4  -1  -4   93.59    3.90
   4   1   4   92.49    4.60
   4   1   4   93.19    3.90
   4   1   4   97.39    3.80
  -5  -1  -4   72.19    4.10
  -5  -1  -4   75.69    3.30
  -5  -1  -4   75.59    3.40
   5   1   4   77.29    3.20
   5   1   4   70.29    3.40
   5   1   4   72.69    3.90
  -6  -1  -4  148.19    6.90
  -6  -1  -4  143.59    5.80
  -6  -1  -4  141.49    5.50
   6   1   4  135.29    5.80
   6   1   4  153.28    5.50
   6   1   4  152.78    6.40
  -7  -1  -4   63.89    3.00
  -7  -1  -4   66.69    4.40
   7   1   4   58.89    3.20
   7   1   4   66.89    3.60
  -8  -1  -4   25.40    1.70
  -8  -1  -4   26.80    2.50
   8   1   4   28.10    2.10
   8   1   4   27.20    2.40
  -9  -1  -4   -0.20    1.90
  -9  -1  -4    1.60    1.00
   9   1   4    1.70    1.40
 -10  -1  -4   46.80    3.80
 -10  -1  -4   49.00    2.60
  10   1   4   46.60    3.20
 -11  -1  -4  138.99    7.40
 -11  -1  -4  157.48    6.20
  11   1   4  155.28    7.00
 -12  -1  -4  106.19    6.40
 -12  -1  -4  113.09    4.90
  12   1   4  111.39    8.00
 -13  -1  -4   -0.40    2.10
 -13  -1  -4   -1.40    3.90
  13   1   4   -0.70    2.80
 -14  -1  -4   -0.10    2.60
  14   1   4    3.40    3.30
  15   1   4    7.50    4.10
  13  -2  -4    8.70    3.70
  12  -2  -4    6.70    2.90
 -12   2   4   15.30    5.40
 -11   2   4    9.30    1.40
  10  -2  -4  119.29    5.80
 -10   2   4  110.49    4.50
   9  -2  -4   10.00    1.80
  -9   2   4    6.70    2.00
  -9   2   4    7.00    0.90
   8  -2  -4   13.80    2.00
   8  -2  -4   15.70    2.10
  -8   2   4   11.30    1.10
  -8   2   4   15.40    2.40
   7  -2  -4  148.59    6.30
   7  -2  -4  158.68    5.50
  -7   2   4  149.29    7.10
   6  -2  -4  105.69    4.70
   6  -2  -4  113.09    4.10
  -6   2   4  109.09    4.10
  -6   2   4  103.69    5.30
   5  -2  -4    1.40    0.60
   5  -2  -4    1.30    0.80
  -5   2   4    0.90    1.00
  -5   2   4    1.00    1.20
  -5   2   4    1.20    0.40
   4  -2  -4   13.00    0.90
   4  -2  -4   11.10    1.30
   4  -2  -4   12.90    1.20
  -4   2   4   14.70    1.40
  -4   2   4   11.60    1.30
  -4   2   4   14.80    1.70
  -4   2   4   12.80    0.90
   3  -2  -4 1079.19   33.90
   3  -2  -4 1066.79   33.50
   3  -2  -4 1107.09   35.20
  -3   2   4 1127.79   34.00
  -3   2   4 1049.00   33.40
  -3   2   4 1140.19   35.30
   2  -2  -4    3.80    0.70
   2  -2  -4    4.50    0.60
   2  -2  -4    6.90    1.20
  -2   2   4    4.10    1.00
  -2   2   4    4.40    0.50
  -2   2   4    4.10    0.80
   1  -2  -4   68.09    2.70
   1  -2  -4   69.09    3.60
   1  -2  -4   65.99    2.70
  -1   2   4   69.89    2.70
  -1   2   4   66.99    2.70
  -1   2   4   70.49    3.50
   0  -2  -4   57.89    3.10
   0  -2  -4   60.59    2.30
   0  -2  -4   57.79    2.40
   0   2   4   62.29    3.20
   0   2   4   57.09    2.40
   0   2   4   55.39    2.40
   0   2   4   62.49    2.30
  -1  -2  -4    1.20    0.60
   1   2   4    1.80    0.30
   1   2   4    1.00    0.40
   1   2   4    1.60    0.30
   1   2   4    1.50    0.60
   1   2   4    1.40    0.30
  -2  -2  -4  278.87    9.00
  -2  -2  -4  271.87    9.20
  -2  -2  -4  267.17    9.60
   2   2   4  268.37    9.60
   2   2   4  279.47    9.10
   2   2   4  269.27    8.90
  -3  -2  -4  127.69    4.80
  -3  -2  -4  122.99    4.60
  -3  -2  -4  124.49    5.10
   3   2   4  122.89    4.70
   3   2   4  120.59    5.10
   3   2   4  124.99    4.60
  -4  -2  -4  910.31   29.60
  -4  -2  -4  931.71   29.30
  -4  -2  -4  926.91   29.20
   4   2   4  929.11   29.80
   4   2   4  956.70   29.40
   4   2   4  963.40   29.10
  -5  -2  -4   53.19    2.70
  -5  -2  -4   54.59    2.70
  -5  -2  -4   55.09    3.10
   5   2   4   52.39    2.50
   5   2   4   57.99    2.80
   5   2   4   55.09    3.20
  -6  -2  -4  165.38    6.40
  -6  -2  -4  162.08    6.10
  -6  -2  -4  159.38    6.70
   6   2   4  156.98    6.40
   6   2   4  169.18    6.70
   6   2   4  162.78    6.00
  -7  -2  -4   20.10    2.20
  -7  -2  -4   14.40    1.20
   7   2   4   15.90    1.70
   7   2   4   13.30    1.50
  -8  -2  -4    2.50    0.80
  -8  -2  -4    5.70    1.60
   8   2   4    4.30    1.40
   8   2   4    0.80    1.20
  -9  -2  -4   15.00    1.50
   9   2   4   15.50    2.30
   9   2   4   17.00    2.00
 -10  -2  -4    0.10    2.00
 -10  -2  -4    1.00    1.10
  10   2   4    1.60    1.70
 -11  -2  -4   91.69    5.30
 -11  -2  -4   97.49    4.50
  11   2   4  100.09    5.20
 -12  -2  -4   12.10    1.70
  12   2   4    9.00    2.10
 -13  -2  -4    1.10    2.00
  13   2   4    0.50    2.60
 -14  -2  -4   75.79    4.40
  14   2   4   88.39    5.80
 -15  -2  -4   16.00    3.10
  13  -3  -4    3.70    3.70
 -13   3   4    8.40    7.70
  12  -3  -4   33.40    4.50
 -12   3   4   41.30    6.40
  11  -3  -4    4.30    2.70
 -11   3   4    1.20    3.80
  10  -3  -4   75.29    4.50
 -10   3   4   56.79    2.90
 -10   3   4   79.49    5.30
  -9   3   4   52.09    2.40
  -9   3   4   53.29    4.80
   8  -3  -4   -0.30    1.20
   8  -3  -4   -2.30    1.60
  -8   3   4    0.90    1.90
  -8   3   4    0.40    0.80
   7  -3  -4  104.39    3.90
   7  -3  -4   99.29    4.80
  -7   3   4   98.99    5.60
  -7   3   4  103.49    3.90
   6  -3  -4    2.30    1.10
   6  -3  -4    2.30    0.80
  -6   3   4    1.70    0.50
  -6   3   4    2.50    1.30
   5  -3  -4   29.90    1.50
   5  -3  -4   26.10    1.80
  -5   3   4   28.50    1.40
  -5   3   4   28.60    2.30
   4  -3  -4   31.80    1.50
   4  -3  -4   28.80    1.80
  -4   3   4   34.00    2.00
  -4   3   4   32.50    1.50
  -4   3   4   28.60    2.30
   3  -3  -4   22.00    1.50
   3  -3  -4   19.80    1.70
   3  -3  -4   22.00    1.20
  -3   3   4   24.20    2.00
  -3   3   4   26.30    1.70
  -3   3   4   22.20    1.20
  -3   3   4   20.50    1.70
   2  -3  -4  371.46   12.20
   2  -3  -4  369.46   13.40
   2  -3  -4  367.76   11.80
  -2   3   4  380.36   12.20
  -2   3   4  358.46   11.70
  -2   3   4  369.16   13.20
   1  -3  -4  469.45   14.80
   1  -3  -4  482.55   16.20
   1  -3  -4  459.95   15.00
  -1   3   4  486.85   16.30
  -1   3   4  481.05   15.00
  -1   3   4  457.75   14.80
  -1   3   4  452.75   14.80
   0  -3  -4   37.90    2.40
   0  -3  -4   38.20    1.80
   0   3   4   38.40    1.80
   0   3   4   38.00    1.70
   0   3   4   37.60    1.80
   0   3   4   39.10    2.40
  -1  -3  -4    3.50    0.60
  -1  -3  -4    2.50    0.40
  -1  -3  -4    4.50    1.00
   1   3   4    2.90    0.60
   1   3   4    3.00    0.80
   1   3   4    2.50    0.40
   1   3   4    2.30    0.40
  -2  -3  -4  651.23   20.80
  -2  -3  -4  651.63   21.30
   2   3   4  683.43   21.50
   2   3   4  668.33   20.80
   2   3   4  668.33   20.60
   2   3   4  654.03   20.80
  -3  -3  -4   39.00    1.90
  -3  -3  -4   39.40    2.00
  -3  -3  -4   39.20    2.20
   3   3   4   39.50    2.00
   3   3   4   39.20    1.90
   3   3   4   40.20    2.20
  -4  -3  -4   68.59    3.20
  -4  -3  -4   74.69    3.30
  -4  -3  -4   72.79    3.30
   4   3   4   69.49    3.30
   4   3   4   74.39    3.10
   4   3   4   71.99    3.40
  -5  -3  -4   54.89    2.80
  -5  -3  -4   62.29    3.00
  -5  -3  -4   63.39    3.00
   5   3   4   65.09    3.10
   5   3   4   61.39    2.80
   5   3   4   61.59    3.20
  -6  -3  -4  352.66   11.90
  -6  -3  -4  342.87   11.70
  -6  -3  -4  342.97   12.00
   6   3   4  328.57   12.00
   6   3   4  350.76   12.00
  -7  -3  -4   41.60    2.50
  -7  -3  -4   34.20    2.00
   7   3   4   33.70    2.20
   7   3   4   38.10    2.20
  -8  -3  -4    4.50    0.80
  -8  -3  -4    5.20    1.30
   8   3   4    4.10    1.10
   8   3   4    3.80    1.20
  -9  -3  -4    7.00    1.00
  -9  -3  -4    7.10    1.80
   9   3   4    6.10    1.40
   9   3   4    8.50    1.50
 -10  -3  -4    3.40    1.80
 -10  -3  -4    1.00    1.10
  10   3   4    2.80    1.70
  10   3   4    0.80    1.70
 -11  -3  -4    1.40    1.30
  11   3   4    1.30    1.90
 -12  -3  -4  113.09    5.10
  12   3   4  105.59    5.70
 -13  -3  -4   -1.40    1.90
  13   3   4    2.60    2.60
  14   3   4   15.90    4.90
 -15  -3  -4    0.20    2.90
  15   3   4    5.40    3.70
  12  -4  -4   14.60    3.70
 -12   4   4   23.60    7.00
  11  -4  -4    2.40    2.90
 -11   4   4    9.60    5.20
 -10   4   4   12.80    3.60
   9  -4  -4  319.47   12.40
  -9   4   4  313.37   11.50
  -9   4   4  326.67   13.90
   8  -4  -4   15.80    2.90
  -8   4   4   20.80    1.30
  -8   4   4   18.70    3.00
   7  -4  -4   34.00    1.80
   7  -4  -4   28.10    2.40
  -7   4   4   28.50    3.00
  -7   4   4   32.30    1.60
   6  -4  -4   70.09    2.80
   6  -4  -4   67.99    3.60
  -6   4   4   69.69    4.30
  -6   4   4   73.09    2.70
   5  -4  -4    5.00    1.10
   5  -4  -4    5.60    0.90
  -5   4   4    6.90    0.70
  -5   4   4    7.80    1.70
   4  -4  -4   34.80    2.10
   4  -4  -4   37.80    1.60
  -4   4   4   34.90    1.60
  -4   4   4   36.20    2.70
   3  -4  -4    9.10    0.80
   3  -4  -4    7.30    1.10
  -3   4   4   11.70    1.50
  -3   4   4    7.30    1.30
  -3   4   4    7.80    0.70
   2  -4  -4  221.08    7.90
  -2   4   4  205.68    8.60
  -2   4   4  214.08    7.20
  -2   4   4  215.48    7.10
  -2   4   4  226.28    7.80
  -2   4   4  213.18    8.60
   1  -4  -4   22.90    1.90
   1  -4  -4   21.60    1.40
  -1   4   4   22.70    1.20
  -1   4   4   20.00    1.10
  -1   4   4   19.90    1.90
  -1   4   4   21.70    1.40
   0  -4  -4  105.39    4.20
   0  -4  -4  108.89    5.00
   0   4   4  112.99    5.00
   0   4   4  108.19    4.00
   0   4   4  107.89    4.20
   0   4   4  106.99    4.00
  -1  -4  -4  571.64   18.30
  -1  -4  -4  570.04   19.10
  -1  -4  -4  559.14   18.20
   1   4   4  578.04   18.10
   1   4   4  585.94   18.30
   1   4   4  589.34   19.20
  -2  -4  -4   77.79    3.20
  -2  -4  -4   77.39    3.70
   2   4   4   77.69    3.60
   2   4   4   77.89    3.20
   2   4   4   77.79    3.20
   2   4   4   74.49    3.30
  -3  -4  -4  142.19    5.40
  -3  -4  -4  143.99    5.60
   3   4   4  140.79    5.30
   3   4   4  143.09    5.60
   3   4   4  142.59    5.60
   3   4   4  145.89    5.30
  -4  -4  -4  170.98    6.30
  -4  -4  -4  166.58    6.20
  -4  -4  -4  169.38    6.30
   4   4   4  161.58    6.40
   4   4   4  167.28    6.30
  -5  -4  -4   22.80    1.50
  -5  -4  -4   23.20    1.40
  -5  -4  -4   22.40    1.60
   5   4   4   24.40    1.50
   5   4   4   22.30    1.70
   5   4   4   26.50    1.70
  -6  -4  -4   51.79    2.60
  -6  -4  -4   56.09    2.60
  -6  -4  -4   47.90    2.70
   6   4   4   51.39    2.80
   6   4   4   57.09    2.80
  -7  -4  -4   18.50    1.40
  -7  -4  -4   15.60    1.30
   7   4   4   14.70    1.60
   7   4   4   17.80    1.50
  -8  -4  -4   13.40    1.30
  -8  -4  -4   15.10    1.50
   8   4   4   10.70    1.70
   8   4   4   13.00    1.40
  -9  -4  -4   19.40    1.90
  -9  -4  -4   16.50    1.50
   9   4   4   17.10    1.70
   9   4   4   15.80    2.10
 -10  -4  -4   30.10    2.40
 -10  -4  -4   28.80    2.10
  10   4   4   31.50    2.60
 -11  -4  -4    5.00    1.70
 -11  -4  -4    4.00    1.40
  11   4   4    1.10    2.00
 -12  -4  -4    5.60    2.10
 -12  -4  -4    6.80    1.60
  12   4   4    7.50    2.20
 -13  -4  -4   15.50    2.70
  13   4   4    9.20    2.60
 -14  -4  -4    1.00    2.30
  14   4   4    3.10    3.10
 -15  -4  -4   11.20    2.80
  15   4   4   11.40    3.50
  12  -5  -4    7.80    4.00
 -12   5   4   12.20    7.20
  11  -5  -4   13.40    4.80
 -11   5   4   25.80    6.50
  10  -5  -4    5.80    2.60
 -10   5   4    9.70    4.20
   9  -5  -4  195.78    8.60
  -9   5   4  203.48   10.10
   8  -5  -4   20.90    2.90
  -8   5   4   19.80    3.60
   7  -5  -4   75.89    4.10
  -7   5   4   76.99    5.10
   6  -5  -4   55.29    3.20
  -6   5   4   53.79    3.90
   5  -5  -4   80.99    4.00
  -5   5   4   77.59    4.80
   4  -5  -4   42.20    2.50
  -4   5   4   44.30    1.80
  -4   5   4   40.80    3.00
  -4   5   4   44.50    1.70
   3  -5  -4   15.70    1.40
  -3   5   4   18.60    1.00
  -3   5   4   19.70    1.10
  -3   5   4   16.80    1.90
   2  -5  -4    0.10    0.70
  -2   5   4    0.00    0.40
  -2   5   4    0.10    0.90
  -2   5   4   -0.80    1.00
  -2   5   4    0.00    0.50
   1  -5  -4   12.50    1.20
  -1   5   4   11.00    1.30
  -1   5   4   10.00    1.70
  -1   5   4   13.20    0.90
  -1   5   4   13.50    1.30
  -1   5   4   12.40    0.80
   0  -5  -4    3.10    0.70
   0  -5  -4    3.40    0.90
   0   5   4    3.90    1.10
   0   5   4    3.30    0.80
   0   5   4    3.60    0.50
   0   5   4    3.80    0.70
   0   5   4    2.60    0.80
  -1  -5  -4  344.27   11.60
  -1  -5  -4  352.36   12.50
  -1  -5  -4  348.07   11.90
   1   5   4  366.86   11.90
   1   5   4  355.36   12.60
   1   5   4  354.06   11.50
  -2  -5  -4    6.60    0.90
  -2  -5  -4    6.60    0.80
  -2  -5  -4    5.90    1.00
   2   5   4    8.70    1.30
   2   5   4    6.40    0.90
   2   5   4    6.70    0.80
  -3  -5  -4   53.89    2.50
  -3  -5  -4   50.59    2.70
   3   5   4   54.89    2.80
   3   5   4   52.19    2.40
   3   5   4   50.69    2.40
   3   5   4   51.79    2.70
  -4  -5  -4   12.20    1.00
  -4  -5  -4   14.60    1.20
   4   5   4   14.10    1.30
   4   5   4   15.00    1.10
   4   5   4   14.30    1.20
   4   5   4   15.20    1.30
  -5  -5  -4  166.48    6.50
  -5  -5  -4  165.78    6.30
  -5  -5  -4  174.08    6.10
   5   5   4  160.48    6.60
   5   5   4  176.48    6.20
  -6  -5  -4  151.18    6.20
  -6  -5  -4  189.68    6.00
   6   5   4  152.08    6.60
   6   5   4  162.28    6.10
  -7  -5  -4    7.60    1.10
   7   5   4    8.80    1.50
  -8  -5  -4   14.80    1.40
   8   5   4   11.60    1.70
  -9  -5  -4    3.40    0.90
   9   5   4    1.00    1.30
 -10  -5  -4  269.27   10.10
  10   5   4  262.27   10.70
 -11  -5  -4   42.20    2.70
  11   5   4   41.50    3.30
 -12  -5  -4    0.50    1.60
  12   5   4    0.10    2.30
 -13  -5  -4   28.90    2.80
  13   5   4   28.80    3.90
 -14  -5  -4    0.20    2.30
  14   5   4    3.60    3.00
 -15  -5  -4    0.00    2.70
  15   5   4    0.40    3.60
  11  -6  -4   12.10    3.90
 -11   6   4    9.90    7.10
  10  -6  -4    0.20    3.20
 -10   6   4    3.90    6.00
   9  -6  -4  102.89    5.70
  -9   6   4  104.79    8.00
   8  -6  -4   52.39    3.80
  -8   6   4   53.49    5.00
  -7   6   4   90.69    6.40
   6  -6  -4   -1.70    1.60
  -6   6   4   -1.30    2.10
   5  -6  -4   37.30    2.50
  -5   6   4   37.80    3.20
   4  -6  -4  371.86   13.30
  -4   6   4  369.76   14.80
   3  -6  -4    0.40    1.00
  -3   6   4    0.20    1.20
   2  -6  -4   12.40    1.30
  -2   6   4   13.40    0.80
  -2   6   4   14.70    0.90
  -2   6   4   11.60    1.70
   1  -6  -4  190.48    7.40
  -1   6   4  199.88    6.70
  -1   6   4  211.08    8.00
  -1   6   4  194.68    8.40
  -1   6   4  203.38    6.70
   0  -6  -4  330.17   11.80
   0   6   4  355.46   11.80
   0   6   4  350.86   12.70
   0   6   4  328.57   12.70
   0   6   4  350.66   11.30
   0   6   4  358.46   11.20
  -1  -6  -4  431.76   14.10
  -1  -6  -4  399.26   15.10
   1   6   4  445.56   14.00
   1   6   4  441.76   15.40
   1   6   4  445.66   14.60
   1   6   4  447.56   15.30
  -2  -6  -4    2.70    0.60
  -2  -6  -4    4.00    0.70
   2   6   4    3.50    0.80
   2   6   4    4.20    0.80
   2   6   4    3.80    1.10
   2   6   4    3.20    0.60
  -3  -6  -4  162.88    6.50
  -3  -6  -4  165.78    6.30
   3   6   4  166.48    6.50
   3   6   4  163.68    6.20
   3   6   4  166.08    6.00
   3   6   4  171.98    6.60
  -4  -6  -4    6.20    0.80
  -4  -6  -4    5.90    1.00
   4   6   4    6.40    1.20
   4   6   4    5.70    1.00
   4   6   4    6.20    0.90
   4   6   4    7.50    1.30
  -5  -6  -4  115.49    4.80
  -5  -6  -4  117.69    4.50
   5   6   4  110.39    5.00
   5   6   4  121.69    4.60
  -6  -6  -4  216.98    8.10
   6   6   4  216.38    8.50
  -7  -6  -4   79.99    3.70
   7   6   4   78.39    4.00
  -8  -6  -4  189.98    7.50
   8   6   4  188.68    7.90
  -9  -6  -4    1.50    1.00
   9   6   4    1.20    1.50
 -10  -6  -4   11.10    1.70
  10   6   4   10.50    1.70
 -11  -6  -4   49.99    3.10
  11   6   4   48.20    3.50
 -12  -6  -4   24.70    2.40
  12   6   4   26.80    3.40
 -13  -6  -4   71.49    4.60
  13   6   4   69.69    4.80
 -14  -6  -4   74.39    4.40
  14   6   4   78.19    5.60
 -15  -6  -4   15.90    4.40
  15   6   4   15.70    3.90
 -11   7   4   29.10    8.40
  10  -7  -4    3.80    3.50
 -10   7   4    7.80    6.80
   9  -7  -4    0.10    2.70
  -9   7   4    7.00    5.40
   8  -7  -4   10.50    2.70
  -8   7   4   11.00    3.80
   7  -7  -4    1.90    2.10
  -7   7   4    2.30    2.80
  -6   7   4    2.20    2.40
   5  -7  -4   11.50    2.20
   4  -7  -4   79.49    4.10
   3  -7  -4  282.17   10.70
  -3   7   4  295.97   12.30
   2  -7  -4   15.30    1.60
  -2   7   4   14.10    2.00
  -2   7   4   17.20    0.90
  -2   7   4   15.70    0.90
   1  -7  -4  133.79    5.80
  -1   7   4  147.49    5.00
  -1   7   4  151.78    5.00
  -1   7   4  138.29    6.70
   0  -7  -4   11.50    1.30
   0   7   4   10.70    1.60
   0   7   4   13.40    1.00
   0   7   4   12.00    0.90
  -1  -7  -4  334.87   11.00
  -1  -7  -4  316.97   11.40
   1   7   4  339.97   10.80
   1   7   4  330.27   12.10
   1   7   4  313.97   12.10
  -2  -7  -4   52.19    2.70
  -2  -7  -4   57.19    2.60
   2   7   4   54.49    3.10
   2   7   4   60.09    3.20
   2   7   4   53.59    2.50
  -3  -7  -4   91.89    4.20
  -3  -7  -4   98.09    4.00
   3   7   4   96.09    4.50
   3   7   4   99.59    3.90
   3   7   4  101.79    4.60
   3   7   4  105.99    4.60
  -4  -7  -4   35.80    2.00
   4   7   4   38.10    2.20
   4   7   4   35.70    2.30
   4   7   4   41.20    2.30
  -5  -7  -4   37.80    2.20
   5   7   4   40.50    2.10
   5   7   4   35.60    2.40
   5   7   4   43.40    2.20
  -6  -7  -4   10.20    1.20
   6   7   4    8.60    1.50
  -7  -7  -4  115.19    5.00
   7   7   4  116.59    5.40
  -8  -7  -4  110.09    4.90
   8   7   4  103.59    5.20
  -9  -7  -4    0.00    1.10
   9   7   4    0.30    1.70
 -10  -7  -4    0.60    1.20
  10   7   4    2.80    1.70
 -11  -7  -4   75.79    4.00
  11   7   4   74.59    4.40
 -12  -7  -4   26.60    2.50
  12   7   4   25.40    3.50
 -13  -7  -4   -0.60    1.90
  13   7   4   -0.60    2.60
 -14  -7  -4    2.80    2.20
  14   7   4   -0.10    3.10
 -15  -7  -4    5.30    2.70
  15   7   4    3.90    3.90
  10  -8  -4    4.30    3.90
 -10   8   4   20.90    7.70
   9  -8  -4   22.20    3.50
   8  -8  -4   32.20    4.30
  -7   8   4   12.10    3.90
   6  -8  -4   25.90    3.10
  -6   8   4   29.90    4.30
   4  -8  -4    9.60    1.50
   3  -8  -4  250.87    9.70
  -3   8   4  248.98   11.10
   2  -8  -4    5.50    1.20
  -2   8   4    5.40    1.50
   1  -8  -4   11.50    1.60
  -1   8   4   13.00    2.00
  -1   8   4   13.00    0.90
  -1   8   4   13.40    0.90
   0  -8  -4  156.78    6.50
   0   8   4  159.88    5.70
   0   8   4  171.28    5.60
   0   8   4  157.48    7.40
  -1  -8  -4  243.08    9.50
  -1  -8  -4  266.57    8.90
   1   8   4  253.17   10.30
   1   8   4  275.07    8.70
  -2  -8  -4   66.19    3.30
  -2  -8  -4   68.09    3.40
   2   8   4   72.29    2.90
   2   8   4   72.29    3.70
   2   8   4   68.69    3.70
  -3  -8  -4    2.10    0.70
  -3  -8  -4    3.80    0.90
   3   8   4    2.30    1.00
   3   8   4    2.70    1.00
   3   8   4    2.20    1.40
   3   8   4    1.60    0.80
  -4  -8  -4   48.80    2.40
   4   8   4   45.10    2.80
   4   8   4   47.90    2.70
   4   8   4   49.80    2.80
  -5  -8  -4    4.70    0.80
   5   8   4    5.30    1.20
   5   8   4    4.90    0.90
   5   8   4    4.20    1.30
  -6  -8  -4  349.07   12.60
   6   8   4  346.97   13.20
   6   8   4  363.66   12.00
   6   8   4  375.76   12.00
  -7  -8  -4  391.16   13.70
   7   8   4  391.86   14.50
  -8  -8  -4   55.79    3.00
   8   8   4   54.09    3.30
   9   8   4    1.50    1.60
  10   8   4    4.70    1.90
 -11  -8  -4    6.60    1.50
  11   8   4    8.50    2.10
 -12  -8  -4   56.99    3.50
  12   8   4   56.29    4.20
 -13  -8  -4   16.20    2.90
  13   8   4   16.80    2.80
 -14  -8  -4   23.90    3.40
  14   8   4   20.60    3.60
 -15  -8  -4    7.30    2.70
  15   8   4    6.40    4.10
   9  -9  -4   -0.90    3.90
  -9   9   4   15.50    6.90
   8  -9  -4   -0.50    4.00
  -8   9   4    6.70    6.10
  -7   9   4   18.50    5.20
  -6   9   4   39.70    6.30
   5  -9  -4   22.70    3.00
  -5   9   4   27.70    4.90
   3  -9  -4   19.80    2.40
  -3   9   4   22.40    3.10
   2  -9  -4   30.90    2.40
  -2   9   4   33.60    3.20
   1  -9  -4   26.30    2.10
  -1   9   4   25.40    1.30
  -1   9   4   27.20    2.70
   0  -9  -4  117.49    5.30
   0   9   4  120.99    4.40
   0   9   4  129.09    4.30
   0   9   4  111.39    6.00
  -1  -9  -4    1.20    1.10
  -1  -9  -4    0.20    0.80
   1   9   4    0.80    1.40
   1   9   4    0.20    0.80
  -2  -9  -4  298.47   11.10
  -2  -9  -4  297.07   10.20
   2   9   4  313.37   10.10
   2   9   4  293.87   11.70
  -3  -9  -4   57.79    2.70
  -3  -9  -4   57.99    3.10
   3   9   4   58.39    3.30
   3   9   4   57.89    3.30
  -4  -9  -4    5.70    0.90
   4   9   4    4.60    1.20
   4   9   4    5.40    1.30
   4   9   4    6.00    1.70
  -5  -9  -4   -0.20    0.90
   5   9   4    0.40    1.20
   5   9   4   -1.20    1.10
   5   9   4    0.80    1.50
  -6  -9  -4  359.06   13.00
   6   9   4  370.66   12.60
   6   9   4  385.96   12.60
   6   9   4  366.46   13.80
  -7  -9  -4  158.28    6.60
   7   9   4  166.88    7.30
  -8  -9  -4    9.20    1.20
   8   9   4   11.80    1.60
   9   9   4    5.30    1.80
  10   9   4   -1.40    1.90
  11   9   4    0.50    2.20
 -12  -9  -4    9.30    2.40
 -13  -9  -4   13.60    2.20
  13   9   4   10.30    2.80
  14   9   4    0.10    4.20
 -15  -9  -4   23.00    4.00
  15   9   4   25.90    4.30
   8 -10  -4    3.30    3.50
  -8  10   4   15.60    6.60
   7 -10  -4   15.20    4.20
  -7  10   4   25.50    6.20
   6 -10  -4   -2.70    2.70
  -6  10   4    5.90    5.10
   5 -10  -4   50.69    4.50
  -5  10   4   58.89    6.70
   4 -10  -4   11.80    2.10
  -4  10   4   13.00    3.30
   3 -10  -4   14.40    2.60
  -3  10   4   18.10    2.70
  -2  10   4  165.28    8.50
   1 -10  -4    2.60    1.40
  -1  10   4    6.70    2.00
   0 -10  -4  119.99    5.50
   0  10   4  126.29    4.30
   0  10   4  124.59    4.50
   0  10   4  123.59    6.50
  -1 -10  -4  173.38    7.30
  -1 -10  -4  184.58    6.50
   1  10   4  181.88    6.20
   1  10   4  169.18    8.00
  -2 -10  -4  182.48    7.50
  -2 -10  -4  182.38    6.60
   2  10   4  188.78    6.40
   2  10   4  177.68    8.00
  -3 -10  -4   50.89    2.90
  -3 -10  -4   49.20    2.50
   3  10   4   45.20    3.00
  -4 -10  -4   17.50    1.60
   4  10   4   18.60    1.90
   4  10   4   15.30    2.10
   4  10   4   20.40    2.90
  -5 -10  -4  350.86   12.40
   5  10   4  351.76   12.80
   5  10   4  357.76   13.60
   5  10   4  364.46   12.60
  -6 -10  -4    3.60    1.10
   6  10   4    3.20    1.60
   6  10   4    2.80    1.70
   6  10   4    2.60    1.40
  -7 -10  -4  101.89    4.70
   7  10   4  102.19    5.30
  -8 -10  -4    2.70    1.30
   8  10   4    1.90    1.80
   9  10   4   45.80    3.60
 -10 -10  -4   35.90    2.70
  10  10   4   37.80    3.50
 -11 -10  -4    8.90    1.70
  11  10   4   10.50    2.60
 -12 -10  -4    0.20    2.00
  12  10   4   -2.40    2.80
 -13 -10  -4    7.70    2.20
  13  10   4   14.00    3.10
 -14 -10  -4   -0.10    2.70
  14  10   4   -0.20    3.70
 -15 -10  -4    0.20    2.90
  15  10   4    2.90    4.20
   7 -11  -4   10.50    3.70
  -7  11   4   24.00    7.30
   6 -11  -4   13.10    3.70
  -6  11   4   24.10    5.80
   5 -11  -4   24.30    4.20
  -5  11   4   30.00    5.40
   4 -11  -4  106.89    5.90
  -4  11   4  138.39    9.10
   3 -11  -4   25.60    3.20
  -3  11   4   25.50    5.60
   2 -11  -4    5.60    1.90
  -2  11   4    9.80    3.10
  -1  11   4    2.10    2.60
   0  11   4   54.39    4.30
   0  11   4   60.89    2.50
  -1 -11  -4    7.00    1.50
   1  11   4    4.40    1.20
  -2 -11  -4    2.00    1.60
  -2 -11  -4    2.80    1.10
   2  11   4    3.10    2.00
  -3 -11  -4   32.30    2.40
  -3 -11  -4   29.20    2.00
   3  11   4   29.10    2.80
  -4 -11  -4   11.80    1.60
   4  11   4   11.00    1.60
   4  11   4   11.70    2.40
  -5 -11  -4   63.39    3.20
   5  11   4   69.09    4.60
   5  11   4   65.59    3.90
   5  11   4   58.09    3.60
  -6 -11  -4   17.50    1.90
   6  11   4   19.20    2.50
   6  11   4   22.80    2.30
  -7 -11  -4   20.00    2.10
   7  11   4   19.10    2.70
   8  11   4   14.10    2.20
  -9 -11  -4    4.30    1.50
   9  11   4    5.60    2.30
 -10 -11  -4  150.88    6.80
  10  11   4  158.98    7.70
 -11 -11  -4   10.50    2.20
  11  11   4   14.50    3.60
 -12 -11  -4    7.80    2.20
  12  11   4   11.60    3.20
 -13 -11  -4    2.30    2.60
  13  11   4    1.90    3.50
 -14 -11  -4   17.50    2.80
  14  11   4   16.60    4.10
 -15 -11  -4    5.20    3.10
  15  11   4    3.20    4.80
   6 -12  -4   14.80    3.90
   5 -12  -4   11.50    3.30
  -5  12   4   23.20    5.90
   4 -12  -4   43.00    4.60
  -4  12   4   50.49    8.10
   3 -12  -4   15.10    2.80
  -3  12   4   22.90    4.80
  -2  12   4   12.90    4.20
   1 -12  -4   61.29    4.00
  -1  12   4   71.49    6.20
   0 -12  -4  112.29    5.50
   0  12   4  114.99    7.00
  -1 -12  -4   13.80    1.90
   1  12   4   15.20    2.80
  -2 -12  -4   30.80    2.10
   2  12   4   37.80    3.80
  -3 -12  -4   71.09    3.30
   3  12   4   69.89    4.70
  -4 -12  -4    6.20    1.30
   4  12   4    9.60    2.30
   4  12   4    5.90    1.80
  -5 -12  -4    1.40    1.30
   5  12   4    2.00    2.00
   5  12   4    3.50    2.10
  -6 -12  -4   79.89    3.80
   6  12   4   77.49    4.60
   6  12   4   73.09    4.10
  -7 -12  -4   -0.70    1.50
   7  12   4    4.50    2.10
   7  12   4    0.60    2.20
   8  12   4   18.00    3.40
  -9 -12  -4    1.80    1.70
   9  12   4    3.60    2.40
 -10 -12  -4   15.30    2.70
 -11 -12  -4   15.80    2.10
  11  12   4   13.20    3.20
 -12 -12  -4   70.19    4.50
  12  12   4   72.89    5.90
 -13 -12  -4   -1.40    2.70
  13  12   4    0.80    3.80
 -14 -12  -4   28.90    4.60
  14  12   4   36.00    4.70
   5 -13  -4    8.00    4.30
  -5  13   4    5.60    7.40
   4 -13  -4   15.80    3.50
  -4  13   4   25.40    6.60
   3 -13  -4   43.70    5.40
  -3  13   4   60.09    7.90
   2 -13  -4   32.40    4.20
  -2  13   4   28.20    4.50
   1 -13  -4   47.90    4.30
  -1  13   4   72.79   12.00
   0  13   4    5.10    3.80
  -1 -13  -4   32.70    3.50
   1  13   4   46.70    5.40
  -2 -13  -4    3.80    1.50
  -2 -13  -4    5.30    2.00
   2  13   4    3.80    3.10
  -3 -13  -4   88.59    4.00
  -3 -13  -4   95.89    5.00
   3  13   4   95.89    5.70
  -4 -13  -4   79.59    4.50
  -4 -13  -4   78.59    3.80
   4  13   4   86.09    4.80
   4  13   4   82.19    5.10
  -5 -13  -4   18.90    2.30
   5  13   4   24.60    3.70
   5  13   4   20.20    3.30
  -6 -13  -4   11.30    1.70
   6  13   4   20.40    4.10
   6  13   4   12.40    2.20
   7  13   4   31.30    6.40
   7  13   4   37.70    3.80
  -8 -13  -4   14.10    1.80
   8  13   4   14.80    2.60
  -9 -13  -4    5.70    2.00
   9  13   4    3.10    3.00
 -10 -13  -4   -0.20    2.20
  10  13   4    0.40    3.20
 -11 -13  -4    7.70    2.30
  11  13   4    7.50    3.20
 -12 -13  -4    3.40    4.70
  12  13   4    4.10    4.70
 -13 -13  -4   -0.60    2.90
  13  13   4    1.40    4.10
 -14 -13  -4   39.80    4.90
  14  13   4   54.89    7.00
   4 -14  -4   17.90    4.40
  -4  14   4   32.70    8.80
   3 -14  -4    2.20    3.90
  -3  14   4   14.40    7.10
   2 -14  -4   21.60    3.60
  -2  14   4   26.20   13.20
   1 -14  -4   18.10    3.10
   0 -14  -4   31.30    3.90
  -1 -14  -4    9.80    2.60
   1  14   4   15.90    4.30
  -2 -14  -4   60.49    4.30
  -2 -14  -4   58.99    3.20
   2  14   4   75.69    6.20
  -3 -14  -4    7.50    1.80
  -3 -14  -4    9.00    2.50
   3  14   4    9.20    3.60
  -4 -14  -4  103.09    4.50
   4  14   4  103.99    6.40
  -5 -14  -4   25.40    2.70
   5  14   4   31.40    5.10
   6  14   4   39.80    5.00
   6  14   4   35.90    4.40
  -7 -14  -4   20.50    2.90
   7  14   4   22.00    2.80
  -8 -14  -4   36.90    3.20
   8  14   4   30.40    4.30
  -9 -14  -4   33.20    3.50
   9  14   4   38.00    4.70
 -10 -14  -4    1.00    2.30
  10  14   4    5.30    3.70
 -11 -14  -4   26.50    3.70
  11  14   4   30.50    5.80
 -12 -14  -4   23.90    3.10
 -13 -14  -4    0.50    3.30
  13  14   4    1.90    4.60
   2 -15  -4    4.20    3.90
  -2  15   4   11.60    8.40
   1 -15  -4   -0.70    3.80
  -1  15   4   11.60    7.20
   0 -15  -4    6.30    3.40
   0  15   4    8.20    6.50
  -1 -15  -4   21.20    4.90
  -2 -15  -4   11.30    2.80
   2  15   4   21.00    5.30
  -3 -15  -4    0.10    2.20
  -3 -15  -4   -2.40    2.80
   3  15   4   11.80    4.90
  -4 -15  -4   11.40    2.10
   4  15   4    6.50    2.90
  -5 -15  -4   49.90    3.50
   5  15   4   68.19    7.50
   5  15   4   55.09    5.10
  -6 -15  -4   61.39    4.00
   6  15   4   68.89    5.40
  -7 -15  -4   -0.20    2.30
   7  15   4    0.30    3.10
   8  15   4   19.20    3.30
  -9 -15  -4   27.50    3.70
   9  15   4   36.50    5.80
 -10 -15  -4   -0.10    2.70
  10  15   4    2.20    3.80
 -11 -15  -4   37.60    4.30
  11  15   4   35.80    6.50
 -12 -15  -4    2.60    3.20
  12  15   4   -0.10    4.40
   0 -16  -4   41.40    6.10
  -1 -16  -4   39.10    5.60
   2  16   4   53.99   11.40
  -3 -16  -4   39.90    5.30
   3  16   4   38.70    8.40
   4  16   4   27.60    5.10
   5  16   4   47.80    5.60
   5  16   4   53.39    8.80
  -6 -16  -4    3.40    2.60
   6  16   4    5.20    3.80
  -7 -16  -4    1.30    2.80
   7  16   4    4.60    3.50
  -8 -16  -4   27.00    4.10
   8  16   4   30.70    5.70
  -9 -16  -4   24.50    4.30
   9  16   4   27.10    4.60
 -10 -16  -4    4.70    3.20
  10  16   4    3.40    4.50
 -11 -16  -4   38.20    4.90
  11  16   4   44.90    7.40
  -2 -17  -4    4.40    4.40
   2  17   4   25.30    8.80
  -3 -17  -4   14.60    4.20
   3  17   4    8.10    4.30
   4  17   4   21.50    6.80
   4  17   4   22.10    4.00
   5  17   4    9.10    4.40
  -6 -17  -4   -1.60    3.10
   6  17   4    4.00    4.40
  -7 -17  -4    8.60    3.20
   7  17   4   15.50    4.20
  -8 -17  -4    1.70    3.20
   8  17   4    7.00    4.50
  -9 -17  -4   -1.40    3.80
   9  17   4    4.60    4.90
   9  16  -5    8.20    4.70
  -9 -16   5   -0.30    3.10
   8  16  -5   17.30    4.70
   7  16  -5   59.89    7.30
  -7 -16   5   47.90    4.50
   6  16  -5    3.90    4.30
  -6 -16   5    1.20    2.70
   5  16  -5   28.60    4.40
  -5 -16   5   22.60    2.70
   4  16  -5   11.40    4.10
   3  16  -5    3.80    4.00
  -2 -16   5    6.10    4.10
  -1 -16   5    2.50    4.30
  11  15  -5   21.20    4.70
 -11 -15   5   26.30    4.70
  10  15  -5    2.40    4.40
 -10 -15   5    2.20    2.90
  -9 -15   5   46.40    7.00
   8  15  -5    5.50    4.30
  -8 -15   5    4.30    2.50
   7  15  -5   69.69    6.40
  -7 -15   5   64.69    4.20
   6  15  -5    5.90    3.60
  -6 -15   5    8.30    2.40
   5  15  -5    5.30    3.60
  -5 -15   5    1.50    2.10
   4  15  -5   30.40    5.60
   3  15  -5   17.60    4.50
   3  15  -5   32.30    5.20
  -3 -15   5   25.80    3.20
   2  15  -5    2.20    4.80
  -2 -15   5   12.00    3.20
   1  15  -5    3.20    5.70
   0 -15   5   29.90    3.90
  -1  15  -5   -7.00    6.20
   1 -15   5    5.20    3.90
  12  14  -5   34.10    6.50
 -12 -14   5   26.20    4.70
  11  14  -5   21.50    4.30
 -11 -14   5   17.20    2.80
  10  14  -5   27.00    3.80
 -10 -14   5   24.80    3.90
   9  14  -5    9.00    3.70
  -9 -14   5    7.20    2.20
   8  14  -5   -3.40    3.30
  -8 -14   5    1.40    2.10
   7  14  -5   55.09    5.30
  -7 -14   5   48.60    5.60
  -6 -14   5    0.20    1.90
   5  14  -5   -0.20    3.50
  -5 -14   5    7.10    1.80
   4  14  -5   79.99    6.10
   3  14  -5   15.50    3.10
  -3 -14   5   11.10    1.80
  -3 -14   5    9.70    3.20
  -2 -14   5   32.20    4.10
  -2 -14   5   27.40    2.60
   1  14  -5    7.10    4.40
  -1 -14   5   12.40    2.90
   0  14  -5   44.90    6.40
   0 -14   5   47.30    5.00
  -1  14  -5   49.20    7.50
   1 -14   5   67.09    5.10
  -2  14  -5   -2.50    5.90
   2 -14   5    6.90    3.90
   3 -14   5    1.60    4.00
  13  13  -5   29.30    4.30
 -13 -13   5   32.50    4.80
  12  13  -5   11.40    4.50
 -12 -13   5   13.70    2.80
  11  13  -5   12.00    3.70
 -11 -13   5   14.90    2.50
  10  13  -5    2.30    3.40
 -10 -13   5   -1.50    2.20
   9  13  -5   25.10    4.50
  -9 -13   5   26.50    3.00
   8  13  -5   -1.80    2.90
   8  13  -5    5.60    2.90
   7  13  -5   24.30    3.10
  -7 -13   5   25.00    2.60
   6  13  -5    1.60    2.60
  -6 -13   5    1.10    1.60
   5  13  -5   11.00    2.90
   4  13  -5   20.70    3.20
   4  13  -5   24.20    3.60
  -4 -13   5   22.80    2.30
   3  13  -5   19.20    3.30
   3  13  -5   22.00    3.60
  -3 -13   5   18.50    2.10
  -3 -13   5   18.80    3.20
   2  13  -5   40.20    5.00
  -2 -13   5   50.29    2.60
  -2 -13   5   49.70    3.70
   1  13  -5   -3.80    3.80
  -1 -13   5    7.70    2.70
  -1 -13   5    2.30    1.50
   0  13  -5   10.40    4.20
  -1  13  -5   34.00    6.30
   1 -13   5   49.00    4.40
  -2  13  -5   -3.60    4.90
   2 -13   5    2.20    3.20
  -3  13  -5    4.30    5.50
   3 -13   5   19.20    5.70
  -4  13  -5   -8.90    6.20
   4 -13   5    2.40    3.70
  13  12  -5   41.30    5.90
 -13 -12   5   33.50    4.50
  12  12  -5   -1.50    3.50
 -12 -12   5   -0.80    2.50
  11  12  -5    7.30    3.30
 -11 -12   5    4.50    2.10
  10  12  -5   56.79    5.90
 -10 -12   5   56.59    3.60
   9  12  -5  173.68    8.00
  -9 -12   5  160.48    7.20
   8  12  -5    3.40    2.60
   8  12  -5   -0.10    2.50
  -8 -12   5    5.60    1.60
   7  12  -5   33.90    4.70
  -7 -12   5   32.20    2.50
   6  12  -5   97.29    5.50
   5  12  -5   -2.00    2.50
   4  12  -5   30.30    3.80
  -4 -12   5   40.60    2.40
   3  12  -5    1.20    2.70
  -3 -12   5    4.90    2.00
  -3 -12   5    7.20    1.20
   2  12  -5    1.10    3.00
  -2 -12   5    2.80    1.20
  -2 -12   5    1.00    1.90
   1  12  -5    4.10    3.30
  -1 -12   5    6.30    2.10
  -1 -12   5    6.70    1.30
   0  12  -5    1.00    3.40
   0 -12   5    1.80    1.20
   0 -12   5    6.00    2.10
  -1  12  -5   15.70    6.20
   1 -12   5   20.10    3.40
  -2  12  -5    1.80    4.40
  -3  12  -5   15.30    4.80
   3 -12   5   12.00    2.80
  -4  12  -5    6.60    5.20
   4 -12   5    3.10    3.20
  -5  12  -5   11.90    6.00
   5 -12   5    5.10    3.50
  -6  12  -5   16.70    6.60
   6 -12   5   15.60    4.20
  14  11  -5    2.00    4.50
 -14 -11   5    5.00    3.10
  13  11  -5    5.80    4.00
 -13 -11   5    7.40    2.60
  12  11  -5   12.10    3.20
 -12 -11   5   11.50    2.70
 -11 -11   5   28.70    2.90
  10  11  -5    8.40    2.80
 -10 -11   5    7.40    1.70
   9  11  -5   10.50    2.40
  -9 -11   5    7.70    1.50
   8  11  -5   86.39    4.80
  -8 -11   5  102.49    4.60
   7  11  -5    2.70    2.20
   7  11  -5    6.00    2.10
   6  11  -5  127.39    6.00
   6  11  -5  110.99    5.90
  -6 -11   5  123.39    5.30
   5  11  -5   88.79    4.70
   5  11  -5   78.69    4.80
  -5 -11   5   90.89    3.90
   4  11  -5  175.88    8.50
   4  11  -5  180.18    7.70
  -4 -11   5  181.18    6.80
   3  11  -5   36.10    3.70
  -3 -11   5   39.00    2.10
  -3 -11   5   38.60    2.80
   2  11  -5    8.60    2.60
  -2 -11   5    5.60    1.60
  -2 -11   5    7.20    1.00
   1  11  -5    3.30    2.70
  -1 -11   5    1.10    1.00
  -1 -11   5    3.40    1.70
   0  11  -5    1.80    3.00
   0 -11   5    2.20    1.00
   0 -11   5   -0.90    1.90
  -1  11  -5   41.40    5.10
   1 -11   5   43.30    3.20
  -2  11  -5   43.90    5.30
   2 -11   5   47.00    3.50
  -3  11  -5   -2.70    3.90
   3 -11   5    0.60    2.50
  -4  11  -5   25.20    4.50
   4 -11   5   21.80    3.90
   5 -11   5    3.50    3.10
  -6  11  -5    1.90    5.50
   6 -11   5    1.70    3.50
  -7  11  -5    8.80    6.60
   7 -11   5   13.50    4.10
  14  10  -5   15.80    4.20
 -14 -10   5   20.90    2.90
  13  10  -5   14.90    3.50
 -13 -10   5   11.30    2.50
  12  10  -5   13.10    3.00
 -12 -10   5   21.90    2.90
  11  10  -5   35.50    4.10
 -11 -10   5   40.60    3.00
  10  10  -5   88.59    5.10
 -10 -10   5   81.09    5.10
  -9 -10   5   79.99    4.10
   8  10  -5   43.20    3.40
   8  10  -5   31.70    3.00
  -8 -10   5   39.90    2.70
   7  10  -5   12.50    1.90
   7  10  -5    8.90    1.90
   6  10  -5   15.60    2.60
   6  10  -5   21.40    2.70
  -6 -10   5   20.10    1.70
   5  10  -5   78.19    4.10
   5  10  -5   70.89    4.40
  -5 -10   5   74.79    3.40
   4  10  -5   31.30    2.60
   4  10  -5   25.40    3.00
  -4 -10   5   31.40    1.90
   3  10  -5  178.78    8.80
   3  10  -5  178.88    7.50
  -3 -10   5  191.88    7.50
  -3 -10   5  179.38    6.70
   2  10  -5    5.90    2.20
  -2 -10   5    5.90    1.40
  -2 -10   5    4.60    0.90
   1  10  -5   57.89    4.70
  -1 -10   5   60.29    3.30
  -1 -10   5   57.79    2.60
   0  10  -5   30.00    3.80
   0 -10   5   30.50    2.40
   0 -10   5   25.10    1.50
  -1  10  -5   93.79    6.70
   1 -10   5   91.79    4.50
  -2  10  -5   10.50    3.20
   2 -10   5    7.10    1.80
  -3  10  -5    7.30    3.60
   3 -10   5    6.60    2.10
  -4  10  -5    5.60    4.60
   4 -10   5    1.20    2.30
  -5  10  -5    2.80    4.30
   5 -10   5    3.80    2.50
  -6  10  -5   10.20    5.00
   6 -10   5   11.70    2.90
  -7  10  -5   29.90    5.70
   7 -10   5   33.70    5.00
  -8  10  -5   -3.50    6.40
   8 -10   5    2.30    4.10
  14   9  -5   18.30    4.10
 -14  -9   5   15.70    2.60
  13   9  -5   29.30    5.00
 -13  -9   5   35.70    4.20
  12   9  -5   36.10    5.20
 -12  -9   5   33.30    2.90
  11   9  -5   20.90    3.60
 -11  -9   5   17.30    2.30
  10   9  -5  205.28    7.70
 -10  -9   5  213.28    8.60
   9   9  -5   99.19    5.20
   9   9  -5   94.59    4.60
   8   9  -5   35.30    2.80
   8   9  -5   43.60    3.10
   7   9  -5   21.90    2.40
   7   9  -5   24.30    2.70
  -7  -9   5   24.00    1.80
  -7  -9   5   31.90    3.70
   6   9  -5   50.79    3.30
   6   9  -5   55.79    3.30
  -6  -9   5   56.99    2.90
   5   9  -5  112.29    5.50
   5   9  -5  107.99    5.10
  -5  -9   5  115.09    4.70
   4   9  -5   65.09    3.50
   4   9  -5   63.59    4.00
  -4  -9   5   64.19    3.00
   3   9  -5   88.79    4.30
   3   9  -5   96.09    5.40
  -3  -9   5   87.99    3.80
  -3  -9   5   91.69    4.20
   2   9  -5    6.10    1.90
  -2  -9   5    5.40    1.20
  -2  -9   5    4.00    0.80
   1   9  -5    4.00    2.10
  -1  -9   5    3.20    1.20
   0   9  -5   69.09    5.30
   0   9  -5   70.59    2.90
   0  -9   5   66.19    2.80
   0  -9   5   70.09    3.50
  -1   9  -5    8.00    2.70
  -1   9  -5    5.60    1.20
   1  -9   5    7.60    1.50
   1  -9   5    8.10    1.00
  -2   9  -5   90.39    6.30
   2  -9   5   80.99    3.20
   2  -9   5   77.09    4.00
   3  -9   5   94.09    4.70
   4  -9   5   42.00    3.10
  -5   9  -5    0.30    5.50
   5  -9   5    0.60    2.20
  -6   9  -5   16.40    4.30
   6  -9   5   18.00    3.60
  -7   9  -5   10.20    4.70
   7  -9   5    6.90    3.20
  -8   9  -5    6.90    5.50
   8  -9   5    6.20    3.60
  -9   9  -5   -0.90    6.80
   9  -9   5    7.50    4.10
  15   8  -5    8.20    4.70
 -15  -8   5    1.10    2.90
  14   8  -5   44.00    7.70
 -14  -8   5   25.20    3.60
  13   8  -5   12.60    3.30
 -13  -8   5   10.80    2.00
  12   8  -5    0.70    2.70
 -12  -8   5   -0.30    1.70
  11   8  -5   19.20    3.30
 -11  -8   5   23.20    2.20
  10   8  -5  299.17   10.50
  10   8  -5  293.97   11.90
   9   8  -5   62.79    3.30
   9   8  -5   62.59    3.80
  -9  -8   5   58.99    6.90
   8   8  -5   34.10    2.80
  -8  -8   5   42.50    4.00
   7   8  -5    1.90    1.50
   7   8  -5    2.50    1.50
  -7  -8   5    3.60    1.00
  -7  -8   5    8.10    2.60
   6   8  -5    4.60    1.30
   6   8  -5    5.50    1.40
  -6  -8   5    7.70    2.60
  -6  -8   5    5.40    0.80
   5   8  -5   17.10    1.90
   5   8  -5   16.30    2.10
  -5  -8   5   16.10    1.30
   4   8  -5   53.99    3.00
   4   8  -5   56.09    3.50
  -4  -8   5   52.49    2.60
   3   8  -5   87.59    4.20
   3   8  -5   94.39    5.20
  -3  -8   5   94.59    3.90
   2   8  -5  185.38    8.70
  -2  -8   5  178.98    6.60
  -2  -8   5  183.58    7.10
  -1  -8   5    3.60    1.10
  -1  -8   5    4.80    0.70
   0   8  -5  424.06   13.60
   0   8  -5  400.26   17.00
   0  -8   5  412.86   13.50
   0  -8   5  427.96   14.50
  -1   8  -5  124.79    4.60
  -1   8  -5  123.19    7.60
   1  -8   5  122.29    4.50
   1  -8   5  124.59    5.30
  -2   8  -5   24.70    1.70
  -2   8  -5   25.90    3.70
   2  -8   5   24.60    1.40
   2  -8   5   27.30    2.10
   3  -8   5    9.80    1.10
   3  -8   5    9.80    1.50
   3  -8   5   12.30    1.40
   4  -8   5   30.40    2.60
   5  -8   5  237.98    9.60
   6  -8   5    9.00    2.30
  -7   8  -5    5.00    4.10
   7  -8   5    1.90    3.20
  -8   8  -5    8.50    4.80
   8  -8   5    6.90    3.00
  -9   8  -5   23.40    5.90
   9  -8   5   13.20    3.50
 -10   8  -5    4.00    6.70
  10  -8   5    2.90    4.30
  15   7  -5    8.80    4.50
 -15  -7   5    2.20    2.90
  14   7  -5    5.60    3.80
 -14  -7   5    5.70    2.40
  13   7  -5  115.69    6.20
 -13  -7   5  104.79    5.20
  12   7  -5    0.20    2.50
 -12  -7   5   -1.10    1.70
 -11  -7   5   40.60    2.70
  10   7  -5    2.90    2.00
  10   7  -5    1.80    1.90
 -10  -7   5    1.90    1.20
   9   7  -5  153.98    6.70
   9   7  -5  154.48    6.90
  -9  -7   5  152.68    6.90
   8   7  -5    7.90    1.50
   8   7  -5    7.40    1.60
  -8  -7   5    8.60    2.60
   7   7  -5   -0.70    1.30
  -7  -7   5    1.20    2.40
  -7  -7   5    0.80    0.80
   6   7  -5   34.30    2.30
   6   7  -5   31.20    2.80
  -6  -7   5   32.20    1.90
  -6  -7   5   36.30    3.40
   5   7  -5    9.90    1.70
   5   7  -5    9.90    1.70
  -5  -7   5   10.90    1.20
  -5  -7   5   15.80    3.00
   4   7  -5   77.59    4.20
   4   7  -5   70.99    3.50
   4   7  -5   72.99    3.30
  -4  -7   5   74.99    3.30
  -4  -7   5   73.89    4.50
   3   7  -5    8.00    1.10
   3   7  -5    9.20    1.70
   3   7  -5    9.80    1.60
  -3  -7   5    7.80    0.90
   2   7  -5   75.89    3.40
   2   7  -5   78.69    4.80
  -2  -7   5   75.39    3.20
  -2  -7   5   74.69    3.40
   1   7  -5    2.00    1.20
   1   7  -5    4.10    0.90
   1   7  -5    5.20    1.50
  -1  -7   5    4.20    0.60
  -1  -7   5    3.50    0.90
   0   7  -5   26.90    3.10
   0   7  -5   25.10    1.50
   0  -7   5   22.40    1.60
  -1   7  -5    4.40    1.90
  -1   7  -5    3.60    0.90
   1  -7   5    3.60    1.00
   1  -7   5    4.10    0.60
  -2   7  -5   12.20    2.60
  -2   7  -5   10.70    1.30
   2  -7   5    9.50    1.60
   2  -7   5    9.70    1.00
  -3   7  -5    3.40    2.20
   3  -7   5    1.70    1.20
   3  -7   5    2.00    0.70
   3  -7   5    2.40    1.00
   4  -7   5   60.09    3.40
   4  -7   5   61.89    2.50
   4  -7   5   61.29    2.50
   5  -7   5  210.88    8.60
  -6   7  -5    9.60    3.20
   6  -7   5   13.50    2.60
  -7   7  -5   31.00    5.10
   7  -7   5   31.40    3.20
   8  -7   5   35.80    3.90
  -9   7  -5   22.90    5.00
   9  -7   5   16.80    3.00
 -10   7  -5   43.70    7.90
  10  -7   5   46.90    5.40
  15   6  -5   14.30    4.30
 -15  -6   5    7.30    2.70
  14   6  -5    9.40    3.50
 -14  -6   5    8.40    2.60
  13   6  -5   13.80    3.10
 -13  -6   5   17.50    2.60
  12   6  -5    3.00    2.60
 -12  -6   5    6.40    2.20
 -12  -6   5    3.70    2.20
 -11  -6   5    1.50    1.30
 -11  -6   5    2.40    1.80
  10   6  -5   39.40    3.20
 -10  -6   5   43.60    2.50
   9   6  -5  112.59    5.20
   9   6  -5   85.49    5.70
  -9  -6   5  113.79    4.80
  -9  -6   5  104.89    5.40
   8   6  -5   18.00    2.10
   8   6  -5   23.10    2.60
  -8  -6   5   20.50    1.60
  -8  -6   5   24.00    3.10
   7   6  -5    2.50    1.20
   7   6  -5    0.50    1.30
  -7  -6   5    1.80    2.00
  -7  -6   5    1.60    0.80
   6   6  -5   52.19    3.10
   6   6  -5   46.60    2.70
  -6  -6   5   49.30    3.60
  -6  -6   5   44.50    2.40
   5   6  -5  162.98    6.40
   5   6  -5  155.88    7.70
   5   6  -5  157.68    6.00
  -5  -6   5  170.68    7.30
  -5  -6   5  154.58    6.10
   4   6  -5  303.67   10.10
   4   6  -5  312.67   10.60
   4   6  -5  254.77   11.70
  -4  -6   5  297.87   11.60
  -4  -6   5  300.67   10.20
   3   6  -5    0.90    0.90
   3   6  -5   -0.10    0.90
   3   6  -5    1.20    1.10
  -3  -6   5    1.20    1.90
  -3  -6   5    1.00    0.60
   2   6  -5   21.90    1.50
   2   6  -5   22.60    2.20
   2   6  -5   21.30    1.30
  -2  -6   5   21.40    1.30
  -2  -6   5   20.90    1.50
  -2  -6   5   19.50    3.10
   1   6  -5  318.47   13.10
   1   6  -5  332.27   10.90
   1   6  -5  337.27   11.20
  -1  -6   5  305.37   10.90
  -1  -6   5  346.07   11.30
   0   6  -5   31.30    2.00
   0   6  -5   34.30    3.10
   0   6  -5   30.80    1.70
   0  -6   5   28.20    1.60
  -1   6  -5   30.80    3.20
  -1   6  -5   28.10    1.50
  -1   6  -5   28.40    2.00
   1  -6   5   25.90    1.70
   1  -6   5   26.60    1.50
  -2   6  -5    9.80    1.20
   2  -6   5    9.50    0.90
   2  -6   5    8.00    1.30
  -3   6  -5  158.38    9.00
   3  -6   5  162.88    5.80
   3  -6   5  163.88    6.60
   3  -6   5  173.48    5.80
  -4   6  -5   25.60    3.50
   4  -6   5   21.10    1.90
   4  -6   5   24.00    1.40
   4  -6   5   23.10    1.40
  -5   6  -5   22.90    3.60
   5  -6   5   19.30    1.30
   5  -6   5   18.10    1.40
   5  -6   5   18.20    2.10
   6  -6   5  365.56   11.40
   6  -6   5  339.77   13.00
  -7   6  -5   27.40    4.70
   7  -6   5   28.60    2.90
  -8   6  -5   37.30    5.40
   8  -6   5   38.70    3.50
  -9   6  -5    4.90    4.30
   9  -6   5    4.30    2.70
 -10   6  -5  120.39    9.00
  10  -6   5  120.69    6.70
 -11   6  -5   -2.70    6.10
  11  -6   5   -0.20    4.10
  15   5  -5   27.90    4.10
 -15  -5   5   18.00    2.80
  14   5  -5    0.90    3.40
 -14  -5   5    1.20    2.20
  13   5  -5   -0.10    2.90
 -13  -5   5    1.00    1.80
  12   5  -5    2.80    2.60
 -12  -5   5    3.50    1.50
 -12  -5   5    5.70    2.30
 -11  -5   5    4.80    1.90
 -11  -5   5    2.10    1.30
  10   5  -5   13.90    1.80
 -10  -5   5   14.00    2.20
 -10  -5   5   13.80    1.60
   9   5  -5   -0.10    1.50
   9   5  -5    1.50    1.60
  -9  -5   5    1.80    0.90
  -9  -5   5    1.10    2.50
   8   5  -5   46.00    3.30
   8   5  -5   51.69    3.00
  -8  -5   5   48.60    2.60
  -8  -5   5   51.99    3.60
   7   5  -5    0.80    1.10
   7   5  -5    0.60    1.30
  -7  -5   5    2.20    1.80
  -7  -5   5    0.30    0.70
   6   5  -5   36.40    2.40
   6   5  -5   31.60    2.10
  -6  -5   5   28.10    1.80
  -6  -5   5   35.00    2.80
  -6  -5   5   28.90    2.30
   5   5  -5   42.50    2.80
   5   5  -5   41.10    2.20
   5   5  -5   41.60    2.50
  -5  -5   5   43.90    3.10
  -5  -5   5   45.50    2.40
  -5  -5   5   40.10    2.20
   4   5  -5  664.33   22.50
   4   5  -5  678.33   21.50
   4   5  -5  665.63   21.10
  -4  -5   5  676.93   22.60
  -4  -5   5  636.44   21.20
   3   5  -5   24.00    2.20
   3   5  -5   22.60    1.60
   3   5  -5   22.00    1.40
  -3  -5   5   22.60    1.30
  -3  -5   5   21.20    2.40
   2   5  -5    5.50    1.30
   2   5  -5    6.60    1.00
   2   5  -5    6.30    1.00
   2   5  -5    6.10    1.00
  -2  -5   5    5.50    0.70
   1   5  -5  106.59    4.10
   1   5  -5  104.39    4.10
   1   5  -5  105.29    5.50
  -1  -5   5  108.59    4.20
  -1  -5   5  107.49    4.20
  -1  -5   5  104.69    5.70
   0   5  -5  101.29    3.90
   0   5  -5   98.39    5.50
   0   5  -5   94.59    3.90
   0  -5   5   98.69    4.00
   0  -5   5  100.39    3.90
  -1   5  -5  308.97   10.40
  -1   5  -5  300.87   10.00
   1  -5   5  298.07   10.00
   1  -5   5  300.27   10.40
  -2   5  -5   21.80    1.70
  -2   5  -5   20.90    1.30
  -2   5  -5   23.40    2.80
   2  -5   5   16.40    1.40
   2  -5   5   21.40    1.30
  -3   5  -5  410.66   17.10
   3  -5   5  426.96   13.40
   3  -5   5  415.86   13.40
   3  -5   5  408.86   14.20
   4  -5   5    5.00    1.10
   4  -5   5    6.90    1.10
   4  -5   5    4.60    0.70
  -5   5  -5  107.69    7.10
   5  -5   5  107.49    4.90
   5  -5   5  108.29    4.10
   5  -5   5  111.99    4.10
  -6   5  -5   23.80    3.80
   6  -5   5   21.10    1.50
   6  -5   5   23.20    1.50
   6  -5   5   20.20    2.20
   7  -5   5   21.70    2.50
   7  -5   5   20.00    1.50
  -8   5  -5   37.40    4.90
   8  -5   5   33.30    3.10
  -9   5  -5  186.78   10.70
   9  -5   5  195.28    8.40
 -10   5  -5   56.79    6.60
  10  -5   5   54.49    4.70
 -11   5  -5   40.60    7.50
  11  -5   5   51.59    5.20
 -12   5  -5    9.60    6.50
  12  -5   5   13.30    4.00
  15   4  -5   37.70    6.00
 -15  -4   5   27.40    4.00
  14   4  -5   21.70    3.60
 -14  -4   5   16.80    2.30
  13   4  -5    0.70    3.00
 -13  -4   5    0.40    1.80
 -13  -4   5    3.30    3.00
  12   4  -5   62.99    4.40
 -12  -4   5   48.70    3.90
 -12  -4   5   48.90    3.00
 -11  -4   5    7.70    1.30
 -11  -4   5    6.50    1.90
  10   4  -5   63.89    3.80
 -10  -4   5   49.60    3.30
 -10  -4   5   62.49    3.20
   9   4  -5   18.50    2.00
   9   4  -5   18.00    2.20
  -9  -4   5   20.40    1.60
   8   4  -5    1.60    1.30
   8   4  -5    1.10    1.30
  -8  -4   5    1.60    0.80
  -8  -4   5    2.90    2.10
   7   4  -5   11.00    1.60
  -7  -4   5   11.00    1.10
  -7  -4   5   11.20    2.40
   6   4  -5   34.60    2.20
   6   4  -5   37.70    2.60
  -6  -4   5   36.20    2.00
  -6  -4   5   41.00    2.90
  -6  -4   5   39.50    2.20
   5   4  -5    2.40    0.80
   5   4  -5    4.30    1.10
  -5  -4   5    3.00    1.00
  -5  -4   5    1.90    0.50
  -5  -4   5    3.70    1.50
   4   4  -5   53.19    2.60
   4   4  -5   51.09    3.20
   4   4  -5   51.09    2.30
  -4  -4   5   54.89    3.30
  -4  -4   5   54.39    2.50
  -4  -4   5   47.30    2.40
   3   4  -5   11.60    1.50
   3   4  -5   11.30    1.10
   3   4  -5    9.80    1.10
   3   4  -5    9.80    0.90
  -3  -4   5   10.10    0.90
  -3  -4   5   12.10    1.90
   2   4  -5  146.99    5.40
   2   4  -5  151.08    5.30
   2   4  -5  150.08    6.80
   2   4  -5  149.59    5.50
  -2  -4   5  145.99    6.80
   1   4  -5  208.08    9.20
   1   4  -5  229.58    7.50
   1   4  -5  224.58    7.70
  -1  -4   5  207.08    9.20
  -1  -4   5  227.28    7.50
  -1  -4   5  221.68    7.60
   0   4  -5   83.99    4.70
   0   4  -5   89.19    3.40
   0   4  -5   91.29    3.50
   0  -4   5   88.39    4.80
   0  -4   5   88.09    3.50
   0  -4   5   86.49    3.50
  -1   4  -5  106.19    4.00
  -1   4  -5  106.39    3.90
  -1   4  -5   96.29    5.50
   1  -4   5  101.19    3.90
   1  -4   5   97.89    4.00
   1  -4   5   99.59    5.40
  -2   4  -5   28.30    2.70
  -2   4  -5   27.40    1.70
  -2   4  -5   23.10    1.40
   2  -4   5   24.10    1.40
   2  -4   5   25.70    1.60
  -3   4  -5   14.40    2.40
  -3   4  -5   13.30    1.60
   3  -4   5   11.50    1.00
   3  -4   5   10.90    1.10
   3  -4   5   10.00    1.20
  -4   4  -5  224.28   10.90
   4  -4   5  237.08    7.80
   4  -4   5  236.78    7.90
   4  -4   5  216.38    8.40
  -5   4  -5   12.70    2.70
   5  -4   5    9.70    1.00
   5  -4   5   12.50    1.20
   5  -4   5    9.10    1.50
  -6   4  -5   94.09    6.30
   6  -4   5   96.29    3.80
   6  -4   5   97.49    3.80
   6  -4   5   97.09    4.50
  -7   4  -5  173.88    9.50
   7  -4   5  179.98    6.20
   7  -4   5  172.98    6.70
   7  -4   5  173.98    7.30
  -8   4  -5    5.40    3.40
   8  -4   5    6.30    1.80
   8  -4   5    4.20    1.00
  -9   4  -5    5.80    3.50
   9  -4   5    4.30    1.20
   9  -4   5    4.80    2.10
 -10   4  -5    8.40    4.10
  10  -4   5    0.50    2.60
 -11   4  -5  208.18   11.90
  11  -4   5  221.68    9.60
 -12   4  -5   -7.40    5.90
  12  -4   5   -0.50    3.60
 -14  -3   5   28.20    3.40
  13   3  -5   13.30    2.80
 -13  -3   5   11.10    3.20
 -13  -3   5    9.00    2.00
  12   3  -5   35.00    3.80
 -12  -3   5   26.40    3.70
 -12  -3   5   25.00    2.30
 -11  -3   5    3.40    2.00
 -11  -3   5    2.20    1.30
  10   3  -5  118.59    5.50
 -10  -3   5  114.79    5.00
 -10  -3   5  112.99    5.50
   9   3  -5   70.49    3.70
   9   3  -5   74.69    4.00
  -9  -3   5   69.79    3.80
  -9  -3   5   72.69    3.40
   8   3  -5   10.50    1.80
   8   3  -5    9.90    1.80
  -8  -3   5   10.10    1.20
   7   3  -5   38.50    2.50
   7   3  -5   39.20    2.30
  -7  -3   5   40.30    2.90
  -7  -3   5   38.90    2.10
   6   3  -5   21.60    2.30
  -6  -3   5   26.70    2.40
  -6  -3   5   23.50    1.50
  -6  -3   5   27.10    1.90
   5   3  -5    6.80    1.40
   5   3  -5    7.60    1.20
  -5  -3   5    6.90    1.30
  -5  -3   5    7.00    0.90
  -5  -3   5    8.70    1.40
   4   3  -5  164.58    6.00
   4   3  -5  162.48    5.90
   4   3  -5  163.48    6.80
  -4  -3   5  146.99    5.80
  -4  -3   5  158.98    5.80
  -4  -3   5  160.18    6.70
   3   3  -5    5.00    0.90
   3   3  -5    6.60    1.30
   3   3  -5    7.20    0.70
   3   3  -5    5.90    0.80
  -3  -3   5    7.30    1.30
  -3  -3   5    5.00    0.70
   2   3  -5   12.60    1.00
   2   3  -5   11.50    1.00
   2   3  -5   10.80    0.80
   2   3  -5   14.00    1.60
  -2  -3   5   11.90    1.70
  -2  -3   5   11.60    0.90
   1   3  -5  274.17    9.20
   1   3  -5  269.07    8.80
   1   3  -5  265.37   10.60
  -1  -3   5  263.87   10.60
  -1  -3   5  266.97    9.20
  -1  -3   5  297.17    8.90
   0   3  -5  158.28    7.20
   0   3  -5  159.68    5.40
   0   3  -5  157.88    5.70
   0  -3   5  152.78    5.70
   0  -3   5  159.48    7.30
   0  -3   5  160.88    5.40
  -1   3  -5  469.35   14.40
  -1   3  -5  441.06   14.40
   1  -3   5  441.76   14.40
   1  -3   5  444.76   14.30
  -2   3  -5    3.10    1.10
  -2   3  -5    1.50    0.70
  -2   3  -5    1.30    0.60
   2  -3   5    0.90    0.50
   2  -3   5    3.30    1.60
   2  -3   5    1.00    0.60
  -3   3  -5  280.97    9.30
  -3   3  -5  242.98   11.10
   3  -3   5  270.57    9.30
   3  -3   5  267.27    8.90
   3  -3   5  254.37    8.80
  -4   3  -5  490.15   19.10
  -4   3  -5  500.55   16.70
   4  -3   5  515.85   16.20
   4  -3   5  491.35   16.70
   4  -3   5  518.05   16.10
  -5   3  -5   46.80    4.20
   5  -3   5   45.10    2.50
   5  -3   5   48.40    2.20
   5  -3   5   46.40    2.20
  -6   3  -5   56.09    4.70
   6  -3   5   46.90    2.80
   6  -3   5   51.29    2.50
   6  -3   5   54.09    2.40
   7  -3   5    9.40    1.20
   7  -3   5   11.60    1.50
   7  -3   5   11.60    2.00
  -8   3  -5   56.79    5.00
   8  -3   5   66.09    3.60
   8  -3   5   53.29    2.60
  -9   3  -5   14.70    3.20
   9  -3   5   10.90    1.60
   9  -3   5   13.10    2.10
 -10   3  -5   -1.00    3.70
  10  -3   5    1.70    2.50
  10  -3   5    1.50    1.30
 -11   3  -5   48.50    6.10
  11  -3   5   37.80    2.90
  11  -3   5   49.10    4.40
 -12   3  -5   14.00    5.30
  12  -3   5   10.00    4.80
 -13   3  -5   10.30    6.20
  13  -3   5   20.30    3.90
  14   2  -5   49.10    5.30
 -14  -2   5   41.60    3.70
  13   2  -5    1.40    3.10
 -13  -2   5    4.20    3.50
 -13  -2   5   -2.00    1.80
  12   2  -5   -0.10    2.40
 -12  -2   5    2.80    2.70
 -12  -2   5    2.40    1.50
 -11  -2   5   56.09    3.00
 -11  -2   5   53.79    4.00
  10   2  -5   68.49    4.00
 -10  -2   5   70.69    4.10
 -10  -2   5   68.79    3.30
   9   2  -5   42.20    2.80
  -9  -2   5   44.70    2.30
  -9  -2   5   40.10    2.90
   8   2  -5    9.10    1.80
   8   2  -5    9.50    1.80
  -8  -2   5   10.30    1.20
   7   2  -5    4.10    1.20
   7   2  -5    4.60    1.10
  -7  -2   5    4.30    0.70
   6   2  -5    0.40    1.10
   6   2  -5    1.60    1.10
  -6  -2   5   -1.10    1.60
  -6  -2   5    2.00    1.20
  -6  -2   5    0.10    0.60
   5   2  -5  337.17   11.30
   5   2  -5  324.67   12.20
  -5  -2   5  333.77   12.20
  -5  -2   5  337.67   11.30
  -5  -2   5  309.47   11.00
   4   2  -5  114.09    5.40
   4   2  -5  119.99    4.50
   4   2  -5  117.39    4.50
  -4  -2   5  115.69    5.40
  -4  -2   5  117.99    4.50
  -4  -2   5  110.49    4.40
   3   2  -5  132.59    4.60
   3   2  -5  131.69    4.90
   3   2  -5  119.69    5.70
  -3  -2   5  130.59    5.70
  -3  -2   5  128.39    5.00
  -3  -2   5  124.29    4.60
   2   2  -5   40.50    2.00
   2   2  -5   39.10    2.70
  -2  -2   5   39.60    2.00
  -2  -2   5   42.00    2.70
   1   2  -5   21.70    1.30
   1   2  -5   20.90    2.00
  -1  -2   5   19.20    1.20
  -1  -2   5   18.80    1.80
   0   2  -5  145.89    6.60
   0  -2   5  149.69    5.30
   0  -2   5  142.69    6.50
  -1   2  -5    1.90    0.50
  -1   2  -5    4.10    1.30
  -1   2  -5    2.50    0.50
   1  -2   5    1.40    0.40
   1  -2   5    2.90    1.30
  -2   2  -5   13.10    1.00
  -2   2  -5   13.40    1.00
   2  -2   5   14.80    1.00
   2  -2   5   13.30    1.00
   2  -2   5   17.10    2.10
   2  -2   5   14.20    1.00
  -3   2  -5    1.70    0.80
  -3   2  -5    1.50    1.10
   3  -2   5    1.30    0.50
   3  -2   5    0.70    1.50
   3  -2   5    0.40    0.60
   3  -2   5    1.00    0.60
  -4   2  -5   20.90    1.60
  -4   2  -5   24.70    2.50
   4  -2   5   20.30    1.50
   4  -2   5   19.50    1.30
   4  -2   5   22.00    1.30
  -5   2  -5 1055.39   36.50
   5  -2   5 1076.09   34.20
   5  -2   5 1113.69   33.50
   5  -2   5 1081.29   33.60
  -6   2  -5  324.67   13.60
   6  -2   5  276.97   10.90
   6  -2   5  315.97   11.30
   6  -2   5  328.57   10.50
  -7   2  -5   14.00    2.80
   7  -2   5    8.50    1.20
   7  -2   5    9.60    1.20
   7  -2   5    7.90    1.40
  -8   2  -5   14.70    3.30
  -8   2  -5    8.40    1.00
   8  -2   5    9.20    1.50
   8  -2   5    8.30    1.00
  -9   2  -5  250.07    9.20
  -9   2  -5  267.37   12.20
   9  -2   5  264.27    9.20
   9  -2   5  263.67   10.30
 -10   2  -5   -1.40    1.40
 -10   2  -5    0.80    3.30
  10  -2   5   -0.40    2.00
  10  -2   5    0.20    1.40
 -11   2  -5   10.80    1.70
 -11   2  -5   14.20    4.10
  11  -2   5   13.20    2.40
  11  -2   5   15.50    2.80
 -12   2  -5    1.60    4.60
  12  -2   5    1.70    2.10
  12  -2   5   -1.40    3.00
 -13   2  -5   12.50    5.60
  13  -2   5   24.20    3.70
  14   1  -5   57.99    5.60
  13   1  -5   22.60    4.40
 -13  -1   5   24.20    2.90
 -13  -1   5   34.20    5.50
  12   1  -5   44.40    5.90
 -12  -1   5   48.00    4.40
 -12  -1   5   38.80    2.60
  11   1  -5   -0.50    2.10
 -11  -1   5    0.80    1.20
 -11  -1   5    1.00    2.50
  10   1  -5    2.90    1.70
 -10  -1   5    4.20    1.90
 -10  -1   5    4.50    1.10
   9   1  -5  142.69    6.20
  -9  -1   5  141.09    6.60
  -9  -1   5  138.29    5.50
   8   1  -5   49.10    2.90
  -8  -1   5   47.60    2.40
  -8  -1   5   45.20    3.00
   7   1  -5   70.69    3.50
   7   1  -5   70.79    3.90
  -7  -1   5   73.59    3.20
   6   1  -5  296.57   10.60
   6   1  -5  308.07   11.50
  -6  -1   5  312.67   11.70
  -6  -1   5  294.67   10.40
  -6  -1   5  309.07   10.70
   5   1  -5    6.40    1.10
   5   1  -5    5.70    1.10
   5   1  -5    6.80    1.30
  -5  -1   5    7.70    1.40
  -5  -1   5    4.70    0.80
  -5  -1   5    7.50    1.30
   4   1  -5   11.10    1.00
   4   1  -5    9.30    1.00
   4   1  -5    8.10    1.40
  -4  -1   5    9.60    1.10
  -4  -1   5   12.80    1.70
   3   1  -5   21.50    1.30
   3   1  -5   22.00    1.30
   3   1  -5   22.20    1.90
  -3  -1   5   21.90    1.20
  -3  -1   5   21.50    1.90
  -3  -1   5   22.10    1.30
   2   1  -5 1367.36   40.80
   2   1  -5 1303.37   42.00
  -2  -1   5 1269.17   40.60
  -2  -1   5 1375.26   42.10
   1   1  -5  222.08    7.50
   1   1  -5  217.88    8.60
  -1  -1   5  214.38    7.50
  -1  -1   5  222.18    8.60
   0   1  -5  188.08    7.70
   0   1  -5  184.88    6.50
   0  -1   5  181.88    7.50
   0  -1   5  189.78    6.60
  -1   1  -5   25.40    1.40
  -1   1  -5   25.90    2.30
   1  -1   5   25.10    2.20
   1  -1   5   24.30    1.40
  -2   1  -5  189.58    8.10
  -2   1  -5  195.88    6.50
   2  -1   5  195.68    6.50
   2  -1   5  188.58    8.20
   2  -1   5  186.08    6.70
   2  -1   5  191.38    6.80
  -3   1  -5   19.10    1.30
  -3   1  -5   24.90    2.40
   3  -1   5   19.60    1.30
   3  -1   5   21.20    2.30
   3  -1   5   19.70    1.30
   3  -1   5   21.30    1.30
  -4   1  -5    5.40    0.90
   4  -1   5    4.20    0.60
   4  -1   5    6.60    0.90
   4  -1   5    4.80    0.70
   4  -1   5    8.00    1.50
  -5   1  -5  519.95   16.90
  -5   1  -5  529.25   17.30
  -5   1  -5  503.85   19.00
   5  -1   5  510.15   17.30
   5  -1   5  518.85   18.70
   5  -1   5  535.75   16.80
   5  -1   5  521.45   17.00
  -6   1  -5    6.00    0.80
   6  -1   5    7.30    1.10
   6  -1   5    5.40    1.00
  -7   1  -5  160.58    7.90
  -7   1  -5  149.79    5.90
   7  -1   5  158.98    6.50
  -8   1  -5  118.59    4.90
  -8   1  -5  128.99    7.00
   8  -1   5  122.29    5.60
  -9   1  -5   37.90    2.20
  -9   1  -5   38.40    4.00
   9  -1   5   38.50    2.90
 -10   1  -5  121.79    5.10
 -10   1  -5  128.69    7.40
  10  -1   5  127.99    6.00
 -11   1  -5    2.20    1.70
 -11   1  -5    8.40    3.50
  11  -1   5    4.40    2.40
 -12   1  -5   73.09    7.90
 -12   1  -5   57.99    3.60
  12  -1   5   81.29    5.10
 -13   1  -5    2.00    4.90
  13  -1   5    6.70    3.50
  14   0  -5    3.80    4.10
 -14   0   5   16.90    7.00
  13   0  -5   29.50    4.60
 -13   0   5   42.90    6.80
  12   0  -5   -0.10    2.50
 -12   0   5   -0.30    1.60
 -12   0   5    0.30    3.30
  11   0  -5    0.90    2.10
 -11   0   5    2.40    2.60
 -11   0   5    0.70    1.30
 -10   0   5   24.50    1.80
 -10   0   5   27.50    3.20
   9   0  -5   19.10    2.30
  -9   0   5   20.50    1.60
  -9   0   5   21.70    2.70
   8   0  -5  284.57   10.60
  -8   0   5  281.47    9.80
  -8   0   5  280.47   11.20
   7   0  -5   32.80    2.20
   7   0  -5   31.60    2.50
  -7   0   5   34.20    1.80
  -7   0   5   31.40    2.50
   6   0  -5    1.40    1.10
   6   0  -5    1.00    0.90
  -6   0   5   -0.20    1.30
  -6   0   5    0.10    0.60
   5   0  -5    0.30    1.00
   5   0  -5    0.30    0.70
   5   0  -5    0.20    0.70
  -5   0   5    0.40    0.50
  -5   0   5    1.40    1.40
  -5   0   5   -0.70    1.00
   4   0  -5  528.85   16.70
   4   0  -5  515.55   16.70
  -4   0   5  499.95   16.60
  -4   0   5  525.45   18.10
  -4   0   5  520.95   16.70
   3   0  -5   36.60    1.80
   3   0  -5   35.90    2.50
   3   0  -5   35.90    1.70
  -3   0   5   38.50    1.80
  -3   0   5   34.40    2.50
  -3   0   5   34.80    1.80
   2   0  -5 1684.63   53.29
   2   0  -5 1715.93   51.89
  -2   0   5 1778.12   53.39
  -2   0   5 1644.84   51.89
   1   0  -5   37.30    2.50
  -1   0   5   36.60    1.80
  -1   0   5   38.30    2.50
   0   0  -5  104.79    4.00
   0   0  -5  104.39    4.90
   0   0   5  107.09    4.10
  -1   0  -5  127.29    4.60
  -1   0  -5  123.69    5.60
   1   0   5  124.59    4.70
   1   0   5  125.09    5.60
  -2   0  -5    5.60    1.20
  -2   0  -5    4.90    0.60
   2   0   5    4.40    0.60
   2   0   5    4.30    0.60
   2   0   5    6.10    1.30
  -3   0  -5  135.99    6.20
  -3   0  -5  138.89    5.00
   3   0   5  130.59    5.00
   3   0   5  133.39    6.30
   3   0   5  133.59    5.10
   3   0   5  140.19    5.00
  -4   0  -5   13.20    2.00
  -4   0  -5   11.00    1.30
  -4   0  -5   13.40    1.10
   4   0   5   13.00    1.10
   4   0   5   12.90    2.10
   4   0   5   11.10    1.10
   4   0   5   12.50    1.00
  -5   0  -5   11.60    2.00
  -5   0  -5   10.10    1.30
   5   0   5    9.60    2.00
   5   0   5    9.70    1.00
   5   0   5    8.60    1.10
  -6   0  -5  188.18    8.10
  -6   0  -5  181.08    6.80
   6   0   5  175.18    7.00
   6   0   5  185.48    7.90
   6   0   5  180.28    6.60
  -7   0  -5    5.00    1.60
   7   0   5    2.80    1.10
  -8   0  -5  200.98    9.40
  -8   0  -5  222.38    7.90
   8   0   5  214.88    8.50
  -9   0  -5   31.70    3.30
  -9   0  -5   26.00    1.90
   9   0   5   24.50    2.40
 -10   0  -5   53.49    3.00
 -10   0  -5   62.09    4.50
  10   0   5   60.59    3.70
 -11   0  -5    2.60    3.00
 -11   0  -5    2.60    1.60
  11   0   5    1.70    2.10
 -12   0  -5    4.60    1.90
 -12   0  -5   -1.10    3.70
  12   0   5    6.60    2.70
 -13   0  -5   -0.60    2.20
  13   0   5    2.80    3.00
  14   0   5   33.50    5.70
  13  -1  -5    5.00    3.40
 -13   1   5   10.80    5.00
  12  -1  -5    1.30    2.90
 -12   1   5    1.80    3.60
 -12   1   5    1.60    1.70
  11  -1  -5    9.60    2.30
 -11   1   5    8.90    3.60
 -10   1   5   11.50    1.60
   9  -1  -5   11.20    1.60
  -9   1   5    9.80    1.30
  -9   1   5   12.50    2.00
   8  -1  -5   26.30    2.30
  -8   1   5   23.20    1.50
  -8   1   5   24.10    2.60
   7  -1  -5    0.10    1.10
  -7   1   5    0.80    0.70
  -7   1   5    2.80    1.30
   6  -1  -5   44.30    2.20
   6  -1  -5   43.30    2.40
   6  -1  -5   44.30    2.80
  -6   1   5   42.00    2.80
  -6   1   5   39.00    2.00
   5  -1  -5   72.39    4.10
   5  -1  -5   77.49    3.20
  -5   1   5   75.59    3.50
   4  -1  -5    1.60    0.90
   4  -1  -5    3.30    0.70
   4  -1  -5    2.20    0.60
  -4   1   5    3.00    0.80
  -4   1   5    2.50    0.50
  -4   1   5    1.40    1.40
   3  -1  -5  182.98    6.30
   3  -1  -5  159.18    8.00
   3  -1  -5  179.18    6.30
  -3   1   5  178.38    6.20
  -3   1   5  183.48    6.30
  -3   1   5  176.78    7.40
   2  -1  -5  154.58    6.80
   2  -1  -5  162.68    5.50
   2  -1  -5  160.28    5.70
  -2   1   5  161.48    5.50
  -2   1   5  158.08    5.70
  -2   1   5  165.08    6.90
   1  -1  -5  741.63   25.00
   1  -1  -5  757.22   23.80
  -1   1   5  827.02   25.30
  -1   1   5  736.33   23.80
   0  -1  -5  228.38    8.90
   0  -1  -5  231.28    7.90
   0   1   5  238.68    9.00
   0   1   5  230.88    7.90
  -1  -1  -5   68.89    3.60
   1   1   5   66.99    3.50
  -2  -1  -5    9.50    1.30
  -2  -1  -5    7.80    0.70
   2   1   5    8.10    0.80
   2   1   5    7.40    0.80
   2   1   5    8.40    0.70
   2   1   5    8.40    1.30
  -3  -1  -5  672.33   20.90
  -3  -1  -5  641.34   21.10
  -3  -1  -5  660.83   22.00
   3   1   5  669.13   21.10
   3   1   5  686.43   20.90
   3   1   5  655.23   22.10
   3   1   5  669.23   21.00
  -4  -1  -5   74.19    4.10
  -4  -1  -5   79.79    3.50
  -4  -1  -5   78.19    3.40
   4   1   5   79.09    3.40
   4   1   5   76.69    4.20
   4   1   5   77.89    3.30
  -5  -1  -5  102.19    5.20
  -5  -1  -5   99.49    4.20
  -5  -1  -5  102.29    4.30
   5   1   5  101.99    4.40
   5   1   5  104.29    5.30
   5   1   5  102.29    4.10
  -6  -1  -5    2.10    0.70
  -6  -1  -5    5.40    1.50
  -6  -1  -5    3.20    1.30
   6   1   5    4.80    1.60
   6   1   5    3.20    0.90
  -7  -1  -5  291.57   10.30
  -7  -1  -5  282.37   11.30
   7   1   5  302.97   11.20
   7   1   5  287.47   10.70
  -8  -1  -5  125.89    5.20
  -8  -1  -5  125.49    6.10
   8   1   5  120.99    5.50
  -9  -1  -5   85.99    3.90
  -9  -1  -5   78.19    4.70
   9   1   5   83.39    4.20
 -10  -1  -5   25.20    3.20
 -10  -1  -5   29.70    2.10
  10   1   5   27.40    2.70
 -11  -1  -5   64.89    3.40
 -11  -1  -5   66.79    4.80
  11   1   5   65.49    4.20
 -12  -1  -5    0.00    1.80
  12   1   5   -2.60    4.20
 -13  -1  -5   27.40    3.30
 -13  -1  -5   31.20    4.00
  13   1   5   32.90    4.30
 -14  -1  -5    9.20    2.70
  14   1   5   14.30    3.40
  13  -2  -5   25.80    4.00
 -13   2   5   50.89   11.30
  12  -2  -5   -2.80    3.10
 -12   2   5    5.90    4.40
 -11   2   5    0.90    1.40
 -11   2   5    2.30    3.20
  10  -2  -5  131.39    6.30
 -10   2   5  131.09    5.10
   9  -2  -5    0.30    1.90
  -9   2   5    0.00    1.00
  -9   2   5    0.00    2.10
   8  -2  -5    4.50    1.50
  -8   2   5    5.10    1.70
   7  -2  -5    3.50    1.30
  -7   2   5    1.70    0.70
  -7   2   5    1.30    1.50
   6  -2  -5   19.40    1.40
   6  -2  -5   18.40    1.60
  -6   2   5   15.90    1.90
  -6   2   5   15.30    1.10
   5  -2  -5   13.40    1.20
   5  -2  -5   13.20    1.70
   5  -2  -5   11.60    1.30
  -5   2   5   13.80    1.00
  -5   2   5   14.20    1.80
  -5   2   5   12.30    1.60
   4  -2  -5   71.89    4.00
   4  -2  -5   74.19    3.40
   4  -2  -5   79.69    3.10
  -4   2   5   74.49    3.10
  -4   2   5   76.29    3.40
   3  -2  -5   27.90    2.10
   3  -2  -5   30.90    1.70
   3  -2  -5   30.60    1.60
  -3   2   5   29.90    1.60
  -3   2   5   29.50    2.30
  -3   2   5   30.80    1.80
   2  -2  -5  334.37   10.80
   2  -2  -5  325.97   12.40
   2  -2  -5  324.27   10.80
  -2   2   5  345.47   10.90
  -2   2   5  321.97   10.80
  -2   2   5  333.67   12.20
   1  -2  -5   63.09    2.70
   1  -2  -5   64.19    2.60
   1  -2  -5   67.19    3.70
  -1   2   5   69.79    2.60
  -1   2   5   64.89    2.80
  -1   2   5   66.99    3.60
   0  -2  -5  264.47    8.90
   0  -2  -5  260.87    9.90
   0   2   5  252.37    8.90
   0   2   5  267.17    8.40
   0   2   5  277.97   10.00
   0   2   5  261.37    8.90
  -1  -2  -5  838.22   27.70
   1   2   5  891.01   26.30
   1   2   5  848.42   26.80
   1   2   5  862.41   26.40
   1   2   5  851.71   26.80
   1   2   5  872.21   27.80
  -2  -2  -5    4.00    0.90
  -2  -2  -5    3.90    0.70
   2   2   5    3.30    0.60
   2   2   5    3.80    0.60
   2   2   5    4.80    1.00
   2   2   5    3.90    0.70
  -3  -2  -5  118.39    5.20
  -3  -2  -5  116.39    4.40
  -3  -2  -5  117.89    4.70
   3   2   5  120.69    4.50
   3   2   5  119.39    5.20
   3   2   5  117.79    4.60
  -4  -2  -5 1345.37   45.30
  -4  -2  -5 1498.75   44.80
  -4  -2  -5 1414.06   45.30
   4   2   5 1479.35   44.80
   4   2   5 1502.55   44.70
   4   2   5 1477.15   45.70
  -5  -2  -5   20.20    1.90
  -5  -2  -5   18.40    1.50
  -5  -2  -5   18.20    1.30
   5   2   5   17.60    1.50
   5   2   5   18.60    1.30
   5   2   5   20.60    2.10
  -6  -2  -5    9.90    1.30
  -6  -2  -5   12.00    1.80
  -6  -2  -5    8.20    1.00
   6   2   5    9.20    1.90
   6   2   5    7.60    1.20
  -7  -2  -5   83.59    3.80
  -7  -2  -5   83.59    4.50
   7   2   5   79.79    3.90
   7   2   5   85.89    4.30
  -8  -2  -5  111.09    4.90
   8   2   5  122.89    5.40
   8   2   5  108.29    5.20
  -9  -2  -5    3.90    1.00
  -9  -2  -5    2.90    1.70
   9   2   5    5.30    1.50
 -10  -2  -5   10.60    1.30
 -10  -2  -5   10.20    2.10
  10   2   5   11.80    1.80
 -11  -2  -5   51.29    4.10
 -11  -2  -5   63.99    3.40
  11   2   5   60.19    3.90
 -12  -2  -5    1.30    1.80
  12   2   5   -0.20    2.40
 -13  -2  -5    0.40    2.10
  13   2   5    0.00    2.80
  14   2   5   27.80    5.00
  15   2   5   19.60    4.20
  13  -3  -5    4.30    4.10
 -13   3   5   14.00    8.40
  12  -3  -5    3.10    6.10
 -12   3   5   14.10    5.10
  11  -3  -5   -0.40    2.90
  10  -3  -5   71.29    4.40
 -10   3   5   64.59    5.20
  -9   3   5   16.20    1.50
   8  -3  -5   73.49    4.00
  -8   3   5   70.89    3.00
  -8   3   5   76.59    4.80
   7  -3  -5  197.78    8.00
   7  -3  -5  206.98    7.00
  -7   3   5  197.88    7.00
  -7   3   5  203.28    9.10
   6  -3  -5  207.38    8.20
   6  -3  -5  221.18    7.40
  -6   3   5  209.78    9.30
  -6   3   5  208.48    7.30
   5  -3  -5    4.10    1.00
   5  -3  -5    4.50    0.80
  -5   3   5    4.20    1.20
  -5   3   5    4.30    0.60
   4  -3  -5    5.10    1.10
   4  -3  -5    4.20    0.80
   4  -3  -5    5.60    0.90
  -4   3   5    5.60    1.10
  -4   3   5    4.10    0.70
  -4   3   5    4.90    1.00
   3  -3  -5   87.09    3.30
   3  -3  -5   87.49    3.70
   3  -3  -5   76.39    4.30
  -3   3   5   89.39    3.70
  -3   3   5   81.49    3.30
   2  -3  -5   21.90    1.80
   2  -3  -5   23.70    1.30
   2  -3  -5   23.30    1.50
  -2   3   5   24.80    1.50
  -2   3   5   21.30    1.30
  -2   3   5   21.90    2.10
   1  -3  -5    4.80    1.00
   1  -3  -5    4.20    0.60
   1  -3  -5    5.20    0.70
  -1   3   5    4.40    0.60
  -1   3   5    4.70    0.60
  -1   3   5    4.30    1.10
   0  -3  -5  989.60   30.80
   0  -3  -5  993.50   32.30
   0   3   5 1021.10   30.80
   0   3   5  997.30   31.00
   0   3   5 1062.49   32.50
   0   3   5  961.50   31.00
  -1  -3  -5  139.69    4.90
  -1  -3  -5  139.09    6.00
   1   3   5  136.19    5.20
   1   3   5  136.29    5.10
   1   3   5  138.09    4.90
   1   3   5  139.19    5.90
  -2  -3  -5    4.70    1.00
  -2  -3  -5    7.10    0.80
   2   3   5    6.30    0.70
   2   3   5    7.10    0.80
   2   3   5    5.30    0.70
   2   3   5    6.20    1.10
  -3  -3  -5  105.59    4.70
  -3  -3  -5  104.69    4.30
  -3  -3  -5  105.59    4.10
   3   3   5  103.69    4.10
   3   3   5  105.09    4.60
   3   3   5  104.29    4.20
  -4  -3  -5  322.17   11.40
  -4  -3  -5  336.07   11.80
  -4  -3  -5  325.97   11.30
   4   3   5  332.97   11.40
   4   3   5  336.97   11.90
   4   3   5  345.57   11.30
  -5  -3  -5   97.89    4.20
  -5  -3  -5   97.49    4.50
  -5  -3  -5   93.79    4.10
   5   3   5  104.29    4.50
   5   3   5  100.09    4.70
   5   3   5   99.89    4.30
  -6  -3  -5   10.20    1.10
  -6  -3  -5    9.60    1.80
  -6  -3  -5   11.50    1.50
   6   3   5   12.20    1.90
   6   3   5    7.70    1.30
  -7  -3  -5    0.50    0.80
  -7  -3  -5    1.00    1.10
   7   3   5    0.80    1.10
   7   3   5    0.30    1.50
  -8  -3  -5   47.20    2.60
  -8  -3  -5   52.79    3.20
   8   3   5   47.50    2.80
   8   3   5   49.30    2.90
  -9  -3  -5   30.20    2.40
  -9  -3  -5   28.40    2.00
   9   3   5   29.20    2.50
   9   3   5   26.90    2.30
 -10  -3  -5   -1.50    1.20
  10   3   5   -2.00    1.80
  10   3   5    2.00    2.00
 -11  -3  -5   14.90    2.00
  11   3   5   16.50    2.80
 -12  -3  -5    1.60    1.70
  12   3   5    1.30    2.40
 -13  -3  -5   26.60    2.90
  13   3   5   30.40    4.00
 -14  -3  -5   43.20    3.70
  14   3   5   42.00    6.10
 -15  -3  -5   -0.40    3.10
  15   3   5    0.10    3.80
 -12   4   5   16.30   10.60
  11  -4  -5    6.10    3.30
 -11   4   5   16.00    4.60
  10  -4  -5   22.20    4.30
 -10   4   5   29.60    5.90
   9  -4  -5    8.60    2.10
  -9   4   5   10.10    2.70
  -8   4   5    0.60    0.90
   7  -4  -5   51.49    3.20
   7  -4  -5   52.99    2.40
  -7   4   5   50.39    2.20
  -7   4   5   50.59    3.80
   6  -4  -5   41.30    2.10
   6  -4  -5   39.40    2.70
  -6   4   5   41.50    1.90
  -6   4   5   42.40    3.20
   5  -4  -5  323.17   10.30
   5  -4  -5  299.17   11.20
  -5   4   5  310.37   12.60
  -5   4   5  310.47   10.10
   4  -4  -5  313.27   11.10
   4  -4  -5  310.97   10.20
  -4   4   5  314.67   10.20
  -4   4   5  307.77   12.40
   3  -4  -5  103.79    4.40
   3  -4  -5  106.19    5.40
   3  -4  -5  112.49    4.10
  -3   4   5  104.59    5.30
  -3   4   5  115.29    4.60
  -3   4   5  111.69    4.10
   2  -4  -5    5.50    0.80
   2  -4  -5    4.40    0.60
   2  -4  -5    4.00    0.90
  -2   4   5    5.10    0.70
  -2   4   5    7.30    1.30
  -2   4   5    3.90    0.70
   1  -4  -5  139.99    6.30
   1  -4  -5  148.19    5.50
  -1   4   5  145.29    5.20
  -1   4   5  152.78    5.50
  -1   4   5  145.09    5.30
  -1   4   5  142.19    6.40
   0  -4  -5   -0.10    0.50
   0  -4  -5    0.10    0.80
   0   4   5    0.10    0.60
   0   4   5    0.40    0.60
   0   4   5    0.50    0.40
   0   4   5   -0.10    1.10
  -1  -4  -5    7.20    1.20
  -1  -4  -5    7.10    0.80
   1   4   5    8.50    0.80
   1   4   5    9.70    0.90
   1   4   5    7.60    1.40
   1   4   5    7.80    0.80
  -2  -4  -5    0.50    0.70
  -2  -4  -5    0.70    0.50
   2   4   5    0.50    1.00
   2   4   5    0.80    0.60
   2   4   5    0.30    0.60
   2   4   5    1.30    0.60
  -3  -4  -5   22.00    1.70
  -3  -4  -5   19.40    1.70
   3   4   5   22.70    1.40
   3   4   5   21.00    1.50
   3   4   5   22.90    1.40
   3   4   5   23.20    1.80
  -4  -4  -5  121.99    4.90
  -4  -4  -5  127.09    5.00
  -4  -4  -5  122.49    5.10
   4   4   5  126.69    5.30
   4   4   5  125.89    5.10
  -5  -4  -5  185.18    7.00
  -5  -4  -5  176.98    6.80
  -5  -4  -5  181.58    6.80
   5   4   5  180.68    7.00
   5   4   5  175.78    7.10
  -6  -4  -5   49.60    2.80
  -6  -4  -5   49.10    2.60
  -6  -4  -5   54.69    3.00
   6   4   5   44.60    2.60
   6   4   5   55.99    2.90
  -7  -4  -5    4.80    0.80
  -7  -4  -5    6.60    1.40
   7   4   5    4.70    1.00
   7   4   5    6.30    1.40
  -8  -4  -5    9.00    1.30
  -8  -4  -5   12.10    1.70
   8   4   5   11.50    1.80
   8   4   5   12.60    1.80
  -9  -4  -5  169.08    6.90
  -9  -4  -5  172.18    7.00
   9   4   5  176.98    7.50
   9   4   5  177.58    6.70
 -10  -4  -5   24.30    2.30
 -10  -4  -5   19.20    1.90
  10   4   5   19.70    2.50
 -11  -4  -5   23.50    2.60
 -11  -4  -5   21.70    2.20
  11   4   5   23.00    2.90
 -12  -4  -5   12.50    1.70
  12   4   5   15.40    2.50
 -13  -4  -5   77.59    4.20
  13   4   5   77.19    4.90
 -14  -4  -5   50.39    3.80
  14   4   5   58.79    7.20
 -15  -4  -5    0.70    2.90
  15   4   5    3.00    3.70
  12  -5  -5   38.60    5.90
  11  -5  -5    3.30    3.40
 -11   5   5    8.60    6.20
  10  -5  -5    6.00    2.80
 -10   5   5    8.40    3.90
   9  -5  -5   46.90    3.80
  -9   5   5   49.70    5.00
   8  -5  -5   14.50    2.00
  -8   5   5    9.80    1.30
  -8   5   5   15.00    2.80
   7  -5  -5   82.99    4.40
  -7   5   5   81.09    3.10
   6  -5  -5   53.89    3.20
   6  -5  -5   52.49    2.30
  -6   5   5   51.49    2.10
  -6   5   5   46.40    3.80
   5  -5  -5  122.49    4.40
   5  -5  -5  113.39    5.20
  -5   5   5  119.79    6.30
  -5   5   5  120.29    4.20
   4  -5  -5   55.69    3.00
   4  -5  -5   55.99    2.40
  -4   5   5   53.59    3.60
  -4   5   5   55.29    2.20
   3  -5  -5    0.50    0.90
  -3   5   5    0.40    0.50
  -3   5   5    0.60    0.80
  -3   5   5    0.00    1.10
   2  -5  -5  591.84   19.60
  -2   5   5  616.34   19.70
  -2   5   5  585.24   21.00
  -2   5   5  608.34   18.90
  -2   5   5  610.54   18.90
   1  -5  -5   85.09    3.70
   1  -5  -5   79.69    4.30
  -1   5   5   89.89    3.70
  -1   5   5   87.69    3.30
  -1   5   5   83.09    3.30
  -1   5   5   79.39    4.20
   0  -5  -5   61.29    3.50
   0  -5  -5   66.99    3.10
   0   5   5   65.39    2.80
   0   5   5   65.89    2.80
   0   5   5   68.19    3.70
   0   5   5   69.19    3.00
  -1  -5  -5   85.29    3.60
  -1  -5  -5   80.49    4.20
   1   5   5   83.89    3.40
   1   5   5   81.09    3.50
   1   5   5   81.99    3.50
   1   5   5   84.79    4.30
  -2  -5  -5    3.70    0.60
  -2  -5  -5    4.10    0.80
  -2  -5  -5    3.40    0.90
   2   5   5    3.90    1.10
   2   5   5    3.10    0.70
   2   5   5    3.40    0.70
   2   5   5    3.10    0.70
  -3  -5  -5   14.30    1.50
  -3  -5  -5   12.10    1.10
   3   5   5   13.70    1.10
   3   5   5   14.60    1.30
   3   5   5   15.30    1.60
   3   5   5   14.60    1.20
  -4  -5  -5    2.90    0.60
  -4  -5  -5    4.10    0.90
   4   5   5    3.30    0.80
   4   5   5    5.80    1.10
   4   5   5    2.50    0.80
  -5  -5  -5   24.60    1.70
  -5  -5  -5   21.50    1.50
  -5  -5  -5   24.40    1.90
   5   5   5   24.70    1.80
   5   5   5   20.20    1.60
  -6  -5  -5   16.00    1.30
  -6  -5  -5   17.60    1.50
   6   5   5   15.30    1.50
   6   5   5   18.70    1.80
  -7  -5  -5   84.29    3.60
  -7  -5  -5   81.09    3.80
   7   5   5   88.19    3.90
   7   5   5   78.29    4.00
  -8  -5  -5   57.69    3.00
  -8  -5  -5   58.79    2.80
   8   5   5   50.49    3.20
  -9  -5  -5    7.00    1.00
   9   5   5    6.80    1.50
 -10  -5  -5    1.20    1.20
  10   5   5    2.70    1.80
 -11  -5  -5   20.10    2.10
  11   5   5   19.90    2.80
 -12  -5  -5  106.99    5.10
  12   5   5   99.29    5.60
 -13  -5  -5    2.60    2.10
  13   5   5    5.20    2.80
 -14  -5  -5  111.89    5.40
  14   5   5  108.09    6.40
  15   5   5    3.10    3.80
  11  -6  -5   34.60    5.60
 -11   6   5   48.40    8.00
  10  -6  -5   14.10    3.10
 -10   6   5   15.60    5.20
   9  -6  -5    2.70    2.80
  -9   6   5    7.20    3.60
   8  -6  -5   89.79    5.10
  -8   6   5   95.89    6.40
  -7   6   5   72.99    5.10
   6  -6  -5   12.60    2.30
   5  -6  -5    2.40    1.40
  -5   6   5   -0.30    0.90
  -5   6   5    0.00    1.90
   4  -6  -5  355.96   13.00
  -4   6   5  362.46   11.50
  -4   6   5  357.66   14.50
  -4   6   5  376.96   11.60
   3  -6  -5   38.10    2.40
  -3   6   5   41.50    1.80
  -3   6   5   37.60    2.90
  -3   6   5   41.20    1.80
   2  -6  -5   85.29    3.90
  -2   6   5   88.79    3.30
  -2   6   5   81.39    4.70
  -2   6   5   93.69    3.40
   1  -6  -5   64.09    3.10
  -1   6   5   65.59    2.60
  -1   6   5   65.79    2.70
  -1   6   5   61.39    3.70
   0  -6  -5  110.39    4.60
   0   6   5  114.09    4.20
   0   6   5  114.39    4.30
   0   6   5  110.99    4.50
   0   6   5  105.99    5.20
  -1  -6  -5  122.39    4.90
  -1  -6  -5  124.59    5.70
   1   6   5  127.29    5.80
   1   6   5  128.29    5.10
   1   6   5  133.49    4.80
   1   6   5  135.29    5.00
  -2  -6  -5  204.28    8.20
  -2  -6  -5  223.18    8.60
  -2  -6  -5  195.78    8.30
   2   6   5  224.98    8.60
   2   6   5  221.48    7.60
   2   6   5  219.88    7.80
  -3  -6  -5  157.38    6.50
  -3  -6  -5  147.69    5.90
   3   6   5  156.38    6.00
   3   6   5  169.48    6.60
   3   6   5  152.58    5.80
  -4  -6  -5    4.20    0.70
  -4  -6  -5    5.60    1.00
   4   6   5    4.20    1.00
   4   6   5    2.70    0.90
   4   6   5    6.00    1.20
  -5  -6  -5   14.40    1.20
  -5  -6  -5   13.10    1.40
   5   6   5   12.30    1.40
  -6  -6  -5    1.70    0.80
  -6  -6  -5    2.40    0.90
   6   6   5    3.10    1.20
   6   6   5    1.50    1.10
  -7  -6  -5    1.40    0.80
   7   6   5    0.80    1.10
  -8  -6  -5   48.00    2.70
   8   6   5   43.70    2.90
  -9  -6  -5    3.00    1.00
   9   6   5   -0.20    1.60
 -10  -6  -5   26.70    2.10
  10   6   5   24.10    2.70
 -11  -6  -5    5.90    1.40
  11   6   5    8.30    2.00
 -12  -6  -5    4.10    1.70
  12   6   5    5.40    2.30
 -13  -6  -5   41.70    3.30
  13   6   5   42.50    4.30
 -14  -6  -5   17.10    2.40
  14   6   5   17.30    3.40
 -15  -6  -5    3.40    2.80
  15   6   5    7.90    3.90
  10  -7  -5   -0.90    3.40
 -10   7   5   14.90    7.00
   9  -7  -5   -4.10    3.10
  -9   7   5    5.20    4.70
   8  -7  -5    7.20    2.60
  -8   7   5    5.60    3.60
   7  -7  -5   46.30    3.80
  -7   7   5   53.89    5.10
  -6   7   5    4.20    2.40
   5  -7  -5    6.70    1.60
   4  -7  -5   23.70    2.20
   3  -7  -5   91.19    4.30
  -3   7   5   92.29    3.30
  -3   7   5   93.69    3.30
  -3   7   5   87.89    5.30
   2  -7  -5   84.99    4.00
  -2   7   5   81.39    4.70
  -2   7   5   87.49    3.20
  -2   7   5   84.49    3.20
   1  -7  -5  193.18    7.50
  -1   7   5  191.48    8.50
  -1   7   5  197.38    6.60
  -1   7   5  192.88    6.70
   0  -7  -5  238.88    9.00
   0   7   5  233.98    9.90
   0   7   5  252.67    8.30
   0   7   5  252.37    8.40
  -1  -7  -5  169.18    6.70
  -1  -7  -5  175.98    6.40
   1   7   5  181.18    6.40
   1   7   5  177.78    6.20
   1   7   5  167.78    7.40
  -2  -7  -5    0.80    0.70
  -2  -7  -5    0.70    0.90
   2   7   5    0.20    1.00
   2   7   5    0.50    1.50
   2   7   5    0.80    0.80
  -3  -7  -5   96.19    4.50
  -3  -7  -5   89.69    3.90
   3   7   5   88.59    4.20
   3   7   5   96.99    4.60
   3   7   5   96.49    4.50
  -4  -7  -5   38.50    2.40
  -4  -7  -5   36.70    2.00
   4   7   5   40.60    2.60
   4   7   5   31.00    2.20
  -5  -7  -5    6.70    1.20
  -5  -7  -5    6.90    1.10
   5   7   5    6.90    1.30
   5   7   5    4.50    1.10
  -6  -7  -5   13.40    1.40
  -6  -7  -5   11.20    1.30
   6   7   5    9.10    1.60
   6   7   5   15.40    1.70
  -7  -7  -5    5.00    0.90
   7   7   5    3.60    1.30
  -8  -7  -5  114.19    5.00
   8   7   5  108.99    5.30
   9   7   5   31.80    2.70
 -10  -7  -5   -1.50    1.30
  10   7   5    1.40    1.80
 -11  -7  -5    0.20    1.50
  11   7   5    1.80    2.10
 -12  -7  -5   74.79    4.10
  12   7   5   70.99    4.70
 -13  -7  -5    8.10    2.00
  13   7   5    7.70    2.70
 -14  -7  -5    7.90    2.40
  14   7   5    5.40    3.60
 -15  -7  -5   15.20    2.90
  15   7   5   15.40    3.80
  10  -8  -5   70.09    6.40
   9  -8  -5   10.50    3.40
  -9   8   5   12.50    6.70
   8  -8  -5   13.40    2.90
  -8   8   5   16.10    4.90
   7  -8  -5    2.70    2.90
  -7   8   5    4.60    3.80
   6  -8  -5   83.09    4.70
  -6   8   5   81.89    6.10
   4  -8  -5    0.20    1.50
   3  -8  -5   49.90    3.00
  -3   8   5   47.70    3.60
   2  -8  -5   19.40    1.90
  -2   8   5   16.20    1.20
  -2   8   5   19.00    1.20
  -2   8   5   17.80    2.40
   1  -8  -5   57.99    3.10
  -1   8   5   58.89    3.80
  -1   8   5   60.39    2.50
  -1   8   5   60.49    2.40
   0  -8  -5   43.70    2.60
   0   8   5   50.09    2.20
   0   8   5   44.80    2.20
   0   8   5   47.70    3.20
  -1  -8  -5   52.99    2.80
  -1  -8  -5   50.89    2.90
   1   8   5   56.09    2.40
   1   8   5   53.59    3.30
   1   8   5   55.19    2.80
  -2  -8  -5   24.30    1.60
  -2  -8  -5   26.40    1.80
   2   8   5   24.40    2.10
   2   8   5   24.10    1.60
  -3  -8  -5    5.90    1.10
  -3  -8  -5    5.40    1.00
   3   8   5    6.10    1.70
   3   8   5    4.90    1.10
   3   8   5    5.40    1.10
  -4  -8  -5  138.29    5.60
   4   8   5  137.69    5.90
   4   8   5  147.19    5.90
   4   8   5  135.89    6.10
  -5  -8  -5   56.79    2.90
   5   8   5   55.09    3.20
   5   8   5   57.59    3.10
   5   8   5   55.59    2.90
  -6  -8  -5    7.10    1.30
   6   8   5    6.70    1.20
   6   8   5    7.60    1.30
   6   8   5    7.60    1.40
  -7  -8  -5    3.90    1.00
   7   8   5    3.30    1.50
  -8  -8  -5  115.49    5.30
   8   8   5  122.89    5.80
   9   8   5    1.80    1.70
  10   8   5  123.79    6.20
 -11  -8  -5   27.50    2.50
  11   8   5   21.30    3.30
  12   8   5    2.80    2.50
 -13  -8  -5   51.29    3.70
  13   8   5   55.39    4.80
 -14  -8  -5   18.90    2.70
 -15  -8  -5   35.90    4.20
  15   8   5   38.00    5.90
   9  -9  -5    2.20    3.90
  -9   9   5   11.70    7.80
   8  -9  -5   24.20    4.70
   7  -9  -5   38.20    4.10
   6  -9  -5   19.40    3.50
  -6   9   5   23.80    3.80
  -5   9   5    9.00    2.90
   3  -9  -5   12.20    2.30
  -3   9   5   10.00    2.40
   2  -9  -5    1.00    1.40
  -2   9   5   -0.10    1.90
   1  -9  -5   49.40    2.90
  -1   9   5   47.20    2.10
  -1   9   5   45.80    3.50
  -1   9   5   49.00    2.10
   0  -9  -5   89.49    4.40
   0   9   5   96.39    3.60
   0   9   5   92.29    5.10
   0   9   5   95.59    3.70
  -1  -9  -5   22.70    1.90
  -1  -9  -5   17.20    1.40
   1   9   5   16.70    1.50
   1   9   5   20.60    2.20
   1   9   5   19.90    1.40
  -2  -9  -5   55.09    3.00
  -2  -9  -5   55.09    2.60
   2   9   5   51.59    3.30
  -3  -9  -5    6.90    1.20
  -3  -9  -5    5.00    1.10
   3   9   5    6.70    1.30
  -4  -9  -5  156.98    6.10
   4   9   5  147.09    6.60
   4   9   5  160.48    6.40
   4   9   5  142.69    6.30
  -5  -9  -5   84.19    3.90
   5   9   5   88.89    4.10
   5   9   5   84.69    4.00
   5   9   5   78.79    4.30
  -6  -9  -5   32.50    2.20
   6   9   5   34.70    2.60
   6   9   5   35.70    2.50
   6   9   5   33.10    2.10
  -7  -9  -5   12.30    1.60
   7   9   5   11.60    2.20
  -8  -9  -5   56.59    3.20
   8   9   5   62.19    3.70
   9   9   5   77.79    4.60
  10   9   5   47.60    3.80
 -11  -9  -5   50.69    3.40
  11   9   5   54.89    4.10
 -12  -9  -5   33.10    3.00
  12   9   5   31.80    4.20
 -13  -9  -5   73.29    4.40
  13   9   5   74.29    5.30
 -14  -9  -5   55.49    4.10
  14   9   5   56.39    5.60
 -15  -9  -5   36.10    4.30
  15   9   5   34.40    6.10
  -8  10   5   65.79   11.70
   7 -10  -5   28.80    4.40
  -7  10   5   35.90    6.20
   6 -10  -5    9.60    2.80
  -6  10   5   19.10    5.10
   5 -10  -5  206.18    9.10
  -5  10   5  214.08   11.10
   4 -10  -5    9.50    2.40
  -4  10   5   12.10    3.00
   3 -10  -5   15.20    2.70
  -3  10   5   16.40    2.60
  -2  10   5   26.20    3.50
   1 -10  -5   13.60    2.20
  -1  10   5   12.50    1.20
  -1  10   5   14.90    2.10
   0 -10  -5    1.50    1.50
   0  10   5    2.90    1.90
   0  10   5    0.60    1.00
   0  10   5    0.90    0.80
  -1 -10  -5   46.30    2.80
   1  10   5   48.30    3.40
   1  10   5   40.70    2.10
   1  10   5   41.90    2.10
  -2 -10  -5   52.39    3.00
  -2 -10  -5   51.19    2.50
   2  10   5   50.69    3.40
  -3 -10  -5  100.69    4.20
  -3 -10  -5  101.29    4.80
   3  10   5   97.99    5.00
  -4 -10  -5   52.69    2.70
   4  10   5   51.69    3.20
   4  10   5   48.10    3.10
  -5 -10  -5    0.70    1.10
   5  10   5    1.80    1.40
   5  10   5    2.10    1.60
   5  10   5    1.40    2.10
  -6 -10  -5   80.59    3.90
   6  10   5   78.99    4.00
   6  10   5   77.19    3.80
   6  10   5   77.09    4.40
  -7 -10  -5    9.20    1.70
   7  10   5    9.50    1.80
  -8 -10  -5   48.20    3.20
   8  10   5   46.20    3.50
   9  10   5   40.70    3.40
 -10 -10  -5    4.40    1.60
  10  10   5    2.80    2.20
 -11 -10  -5    0.90    2.10
  11  10   5   -1.80    2.50
 -12 -10  -5   91.79    5.00
  12  10   5  102.49    6.00
 -13 -10  -5   15.30    2.40
  13  10   5   10.40    3.20
 -14 -10  -5   20.20    2.70
  14  10   5   19.50    3.70
 -15 -10  -5    4.30    3.00
  15  10   5    1.90    4.50
   7 -11  -5    4.30    3.80
  -7  11   5   21.50    7.20
   6 -11  -5   42.60    5.10
  -6  11   5   52.49   10.20
   5 -11  -5    3.00    2.90
  -5  11   5    4.60    5.00
   4 -11  -5   16.10    2.50
  -4  11   5   14.90    4.20
   3 -11  -5   15.30    2.40
  -3  11   5   26.40    5.80
   2 -11  -5  337.87   12.90
  -2  11   5  339.37   14.70
   1 -11  -5    8.20    2.10
  -1  11   5   15.50    3.50
   0  11   5   31.30    3.50
   0  11   5   28.00    1.70
  -1 -11  -5    9.90    1.60
   1  11   5    6.40    1.30
   1  11   5    7.00    1.00
  -2 -11  -5   43.40    2.30
  -2 -11  -5   47.10    3.00
   2  11   5   42.90    3.40
  -3 -11  -5    3.40    1.20
  -3 -11  -5    4.00    1.50
   3  11   5    3.70    1.80
  -4 -11  -5   74.09    3.40
   4  11   5   71.69    4.20
   4  11   5   65.09    3.90
  -5 -11  -5   38.00    2.40
   5  11   5   40.90    3.10
   5  11   5   33.30    2.60
  -6 -11  -5    0.40    1.30
   6  11   5    2.30    1.80
   6  11   5    0.60    2.50
  -7 -11  -5    2.10    1.40
   7  11   5    3.80    1.90
   7  11   5    3.50    1.70
   8  11   5   16.10    3.10
  -9 -11  -5    0.30    1.70
   9  11   5    2.10    2.20
 -10 -11  -5    3.70    1.70
  10  11   5    3.60    2.40
 -11 -11  -5   29.40    3.10
  11  11   5   34.20    4.20
 -12 -11  -5   43.50    3.50
  12  11   5   50.69    4.90
 -13 -11  -5    8.20    3.10
  13  11   5    6.70    5.70
 -14 -11  -5   89.19    5.30
  14  11   5   87.69    6.60
 -15 -11  -5    4.50    3.30
  15  11   5    7.20    4.60
   6 -12  -5   78.99    6.60
  -6  12   5  103.59   11.60
  -5  12   5   12.40    6.80
   4 -12  -5   11.00    3.10
   3 -12  -5    0.30    2.70
  -3  12   5    8.00    4.70
   2 -12  -5   35.10    4.80
  -2  12   5   46.40    5.40
   1 -12  -5   88.89    5.00
  -1  12   5   91.59    6.80
   0 -12  -5    0.40    1.90
   0  12   5    0.70    1.10
   0  12   5    4.80    3.00
  -1 -12  -5   62.19    3.90
   1  12   5   60.69    4.70
  -2 -12  -5   12.80    1.90
   2  12   5   12.40    2.40
  -3 -12  -5   24.70    2.10
   3  12   5   24.60    3.30
  -4 -12  -5   34.90    2.30
   4  12   5   31.50    3.20
   4  12   5   35.70    3.20
  -5 -12  -5   14.10    2.10
   5  12   5   13.10    2.00
   5  12   5   13.00    2.90
  -6 -12  -5    1.80    1.50
   6  12   5    2.90    2.20
   6  12   5    2.70    2.00
   7  12   5  130.29    5.60
   7  12   5  132.49    6.60
  -8 -12  -5   24.70    2.50
   8  12   5   21.00    3.50
  -9 -12  -5    9.30    1.80
   9  12   5    4.90    2.50
 -10 -12  -5   -1.00    3.80
  10  12   5    5.20    3.20
 -11 -12  -5    6.20    2.20
  11  12   5    3.60    3.20
 -12 -12  -5   15.10    2.50
  12  12   5   16.00    3.70
 -13 -12  -5    8.40    2.80
  13  12   5    7.40    4.00
 -14 -12  -5   11.00    3.00
  14  12   5   14.40    4.40
   5 -13  -5   42.70    5.90
   4 -13  -5    2.60    3.50
  -4  13   5    8.00    6.20
  -3  13   5   10.80    8.30
   2 -13  -5   17.90    3.00
  -2  13   5   21.40    5.30
   1 -13  -5   54.79    4.50
  -1  13   5   54.89    7.30
   0 -13  -5    2.30    2.60
   0  13   5    5.60    3.90
  -1 -13  -5   28.90    3.30
   1  13   5   33.40    5.40
  -2 -13  -5    3.00    1.60
  -2 -13  -5    3.50    2.20
   2  13   5    1.30    1.30
   2  13   5    4.70    3.20
  -3 -13  -5    8.40    2.00
  -3 -13  -5    3.30    1.60
   3  13   5    6.50    3.00
  -4 -13  -5   45.90    2.90
   4  13   5   46.20    3.90
   4  13   5   54.19    4.60
  -5 -13  -5   43.50    2.80
   5  13   5   44.70    3.70
   5  13   5   41.50    4.10
  -6 -13  -5   48.90    3.30
   6  13   5   53.09    4.00
   6  13   5   46.60    3.90
  -7 -13  -5   -0.50    2.00
   7  13   5   -0.10    2.60
   7  13   5    6.50    2.60
  -8 -13  -5   38.70    3.10
   8  13   5   41.40    4.60
  -9 -13  -5    8.30    2.10
   9  13   5    7.00    2.90
 -10 -13  -5    3.80    2.10
  10  13   5    5.60    3.10
 -11 -13  -5    0.80    2.50
  11  13   5    3.50    3.20
 -12 -13  -5   17.00    2.70
  12  13   5   20.90    4.00
 -13 -13  -5   18.90    3.00
  13  13   5   18.50    4.40
 -14 -13  -5   23.00    3.40
  14  13   5   21.10    4.70
   3 -14  -5    2.10    3.80
  -3  14   5    9.30    6.40
   2 -14  -5   23.80    3.60
  -2  14   5   29.90    5.70
   1 -14  -5   43.40    5.40
  -1  14   5   56.39    8.30
   0 -14  -5    9.60    2.90
  -1 -14  -5   -2.80    2.80
   1  14   5    3.30    4.50
  -2 -14  -5    3.20    2.60
   2  14   5    0.10    1.60
   2  14   5    5.10    4.10
  -3 -14  -5    2.50    1.90
  -3 -14  -5    0.80    2.50
   3  14   5    2.20    3.60
  -4 -14  -5   56.19    3.40
   4  14   5   57.59    4.50
   4  14   5   53.79    5.10
  -5 -14  -5   16.60    2.00
   5  14   5   23.80    4.40
   5  14   5   21.80    3.00
   6  14   5   -2.30    2.80
   6  14   5    4.40    3.20
  -7 -14  -5   18.50    2.10
   7  14   5   11.70    5.20
   7  14   5   24.00    4.10
  -8 -14  -5  176.38    7.30
   8  14   5  162.58    8.20
  -9 -14  -5   16.20    2.30
   9  14   5   18.60    3.40
 -10 -14  -5   -1.70    2.60
  10  14   5    0.90    3.60
  11  14   5    9.80    3.90
 -12 -14  -5   36.90    4.30
  12  14   5   36.20    6.40
 -13 -14  -5   55.79    5.00
  13  14   5   64.79    7.20
   2 -15  -5    3.90    4.20
  -2  15   5   25.70    7.40
   1 -15  -5   61.09    5.90
   0 -15  -5   -0.90    3.60
   0  15   5   11.20    6.00
  -1 -15  -5    0.00    4.00
   1  15   5   10.90    5.60
  -2 -15  -5   26.50    4.40
[truncated: 4,974,327 more chars]
